# Supplementary material for: Crystal structure of flufenoxuron: a benzoyl­urea pesticide
Source: Acta Crystallogr Sect E Struct Rep Online. 2014 Sep 17;70(Pt 10):o1110. doi: 10.1107/S1600536814020649 (PMC4257195; doi:10.1107/S1600536814020649)
Supplement: Supplementary file 1 [file e-70-o1110-sup1.cif]

##############################################################################
#                                                                            #
# This CIF contains the data in a paper accepted for publication in          #
# Acta Crystallographica Section E. It conforms to the requirements of       #
# Notes for Authors for Acta Crystallographica Section E, and has been       #
# peer reviewed under the auspices of the IUCr Commission on Journals.       #
#                                                                            #
# Full details of the Crystallographic Information File format               #
# are given in the paper "The Crystallographic Information File (CIF):       #
# a New Standard Archive File for Crystallography" by S. R. Hall, F. H.      #
# Allen and I. D. Brown [Acta Cryst. (1991), A47, 655-685].                  #
#                                                                            #
# The current version of the core CIF dictionary is obtainable from          #
# ftp://ftp.iucr.org/pub/cif_core.dic.                                       #
#                                                                            #
# Software is freely available for graphical display of the structure(s)     #
# in this CIF. For information consult the CIF software page                 #
# http://www.iucr.org/resources/cif/software.                                #
#                                                                            #
# This file may be used for bona fide research purposes within the           #
# scientific community so long as proper attribution is given to the journal # 
# article from which it was obtained.                                        #
#                                                                            #
##############################################################################
data_global
_audit_creation_method     'form.cif (version 2.0)'
_journal_data_validation_number     ?
_journal_date_recd_electronic     2014-09-05
_journal_date_accepted     2014-09-15
_journal_name_full     'Acta Crystallographica, Section E'
_journal_year     2014
_journal_volume     70
_journal_issue     10
_journal_page_first     o1110
_journal_page_last     o1110
_journal_paper_category     HO
_journal_paper_doi     10.1107/S1600536814020649
_journal_coeditor_code     SU2781
_publ_contact_author_name     'Tae Ho Kim'
_publ_contact_author_address
;
Department of Chemistry
Gyeongsang National University
Jinju 660-701
Republic of Korea
;
_publ_contact_author_email
;
thkim@gnu.ac.kr
;
_publ_contact_author_fax     '+82-55-772-2789'
_publ_contact_author_phone     '+82-55-772-2789'
_publ_section_title
;
Crystal structure of flufenoxuron: a benzoylurea pesticide
;
loop_
    _publ_author_name
    _publ_author_address
    'Jeon, Youngeun'
;
Department of Chemistry and Research Institute of Natural Sciences, Gyeongsang
National University, Jinju 660-701, Republic of Korea
;
    'Kang, Gihaeng'
;
Department of Chemistry and Research Institute of Natural Sciences, Gyeongsang
National University, Jinju 660-701, Republic of Korea
;
    'Lee, Sangjin'
;
Department of Chemistry and Research Institute of Natural Sciences, Gyeongsang
National University, Jinju 660-701, Republic of Korea
;
    'Kim^*^, Tae Ho'
;
Department of Chemistry and Research Institute of Natural Sciences, Gyeongsang
National University, Jinju 660-701, Republic of Korea
;
_publ_section_synopsis     .
data_I
_database_code_depnum_ccdc_archive 'CCDC 1024205'
_audit_creation_method     SHELXTL
_chemical_name_systematic
;\
1-[4-(5-chloro-\a,\a,\a-trifluoro-<i>p</i>-tolyloxy)-2-fluorophenyl]-3-\
(2,6-difluorobenzoyl)urea
;
_chemical_name_common     ?
_chemical_formula_moiety     'C21 H11 Cl F6 N2 O3'
_chemical_formula_sum     'C21 H11 Cl F6 N2 O3'
_chemical_formula_iupac     'C21 H11 Cl F6 N2 O3'
_chemical_formula_weight     488.77
_chemical_melting_point     ?
_symmetry_cell_setting     triclinic
_symmetry_space_group_name_H-M     'P -1'
_symmetry_space_group_name_Hall     '-P 1'
loop_
    _symmetry_equiv_pos_as_xyz
    'x, y, z'
    '-x, -y, -z'
_cell_length_a     10.017(2)
_cell_length_b     10.640(2)
_cell_length_c     10.677(2)
_cell_angle_alpha     62.520(9)
_cell_angle_beta     75.874(8)
_cell_angle_gamma     81.831(8)
_cell_volume     978.4(4)
_cell_formula_units_Z     2
_cell_measurement_reflns_used     8341
_cell_measurement_theta_min     2.20
_cell_measurement_theta_max     28.36
_cell_measurement_temperature     173(2)
_exptl_crystal_description     Block
_exptl_crystal_colour     colourless
_exptl_crystal_size_max     0.35
_exptl_crystal_size_mid     0.30
_exptl_crystal_size_min     0.28
_exptl_crystal_density_diffrn     1.659
_exptl_crystal_density_meas     ?
_exptl_crystal_density_method     'not measured'
_exptl_crystal_F_000     492
_exptl_absorpt_coefficient_mu     0.280
_exptl_absorpt_correction_type     multi-scan
_exptl_absorpt_process_details     '(SADABS; Bruker, 2009)'
_exptl_absorpt_correction_T_min     0.9082
_exptl_absorpt_correction_T_max     0.9256
_exptl_special_details     ?
_diffrn_ambient_temperature     173(2)
_diffrn_radiation_type     MoK\a
_diffrn_radiation_wavelength     0.71073
_diffrn_radiation_source     'fine-focus sealed tube'
_diffrn_radiation_monochromator     graphite
_diffrn_measurement_device_type     'Bruker APEXII CCD'
_diffrn_measurement_method     '\f and \w scans'
_diffrn_detector_area_resol_mean     ?
_diffrn_reflns_number     14229
_diffrn_reflns_av_R_equivalents     0.0230
_diffrn_reflns_av_sigmaI/netI     0.0181
_diffrn_reflns_theta_min     2.10
_diffrn_reflns_theta_max     26.00
_diffrn_reflns_theta_full     26.00
_diffrn_measured_fraction_theta_max     0.994
_diffrn_measured_fraction_theta_full     0.994
_diffrn_reflns_limit_h_min     -12
_diffrn_reflns_limit_h_max     12
_diffrn_reflns_limit_k_min     -13
_diffrn_reflns_limit_k_max     13
_diffrn_reflns_limit_l_min     -13
_diffrn_reflns_limit_l_max     13
_refine_special_details
;
Refinement of <i>F</i>^2^ against ALL reflections. The weighted <i>R</i>-factor
<i>wR</i> and goodness of fit <i>S</i> are based on <i>F</i>^2^, conventional
<i>R</i>-factors <i>R</i> are based on <i>F</i>, with <i>F</i> set to zero for
negative <i>F</i>^2^. The threshold expression of <i>F</i>^2^ >
\s(<i>F</i>^2^) is used only for calculating <i>R</i>-factors(gt) <i>etc</i>.
and is not relevant to the choice of reflections for refinement.
<i>R</i>-factors based on <i>F</i>^2^ are statistically about twice as large
as those based on <i>F</i>, and <i>R</i>- factors based on ALL data will be
even larger.
;
_reflns_number_total     3822
_reflns_number_gt     3324
_reflns_threshold_expression     'I>2\s(I)'
_refine_ls_structure_factor_coef     Fsqd
_refine_ls_matrix_type     full
_refine_ls_R_factor_all     0.0428
_refine_ls_R_factor_gt     0.0378
_refine_ls_wR_factor_gt     0.1043
_refine_ls_wR_factor_ref     0.1076
_refine_ls_goodness_of_fit_ref     1.071
_refine_ls_restrained_S_all     1.071
_refine_ls_number_reflns     3822
_refine_ls_number_parameters     298
_refine_ls_number_restraints     0
_refine_ls_hydrogen_treatment     constr
_refine_ls_weighting_scheme     calc
_refine_ls_weighting_details
         'calc w=1/[\s^2^(Fo^2^)+(0.0571P)^2^+0.2919P] where P=(Fo^2^+2Fc^2^)/3'
_atom_sites_solution_hydrogens     geom
_atom_sites_solution_primary     direct
_atom_sites_solution_secondary     difmap
_refine_ls_shift/su_max     0.001
_refine_ls_shift/su_mean     0.000
_refine_diff_density_max     0.267
_refine_diff_density_min     -0.301
_refine_ls_extinction_method     none
_refine_ls_extinction_coef     ?
loop_
    _atom_type_symbol
    _atom_type_description
    _atom_type_scat_dispersion_real
    _atom_type_scat_dispersion_imag
    _atom_type_scat_source
    'C' 'C' 0.0033 0.0016
                         'International Tables Vol C Tables 4.2.6.8 and 6.1.1.4'
    'H' 'H' 0.0000 0.0000
                         'International Tables Vol C Tables 4.2.6.8 and 6.1.1.4'
    'N' 'N' 0.0061 0.0033
                         'International Tables Vol C Tables 4.2.6.8 and 6.1.1.4'
    'O' 'O' 0.0106 0.0060
                         'International Tables Vol C Tables 4.2.6.8 and 6.1.1.4'
    'F' 'F' 0.0171 0.0103
                         'International Tables Vol C Tables 4.2.6.8 and 6.1.1.4'
    'Cl' 'Cl' 0.1484 0.1585
                         'International Tables Vol C Tables 4.2.6.8 and 6.1.1.4'
_computing_data_collection     'APEX2 (Bruker, 2009)'
_computing_cell_refinement     'SAINT (Bruker, 2009)'
_computing_data_reduction     'SAINT (Bruker, 2009)'
_computing_structure_solution     'SHELXTL (Sheldrick, 2008)'
_computing_structure_refinement     'SHELXTL (Sheldrick, 2008)'
_computing_molecular_graphics     'DIAMOND (Brandenburg, 2010)'
_computing_publication_material     'SHELXTL (Sheldrick, 2008)'
loop_
    _atom_site_type_symbol
    _atom_site_label
    _atom_site_fract_x
    _atom_site_fract_y
    _atom_site_fract_z
    _atom_site_U_iso_or_equiv
    _atom_site_adp_type
    _atom_site_calc_flag
    _atom_site_refinement_flags
    _atom_site_occupancy
    _atom_site_symmetry_multiplicity
    _atom_site_disorder_assembly
    _atom_site_disorder_group
    Cl Cl1 1.05546(6) -0.22505(6) 1.07307(7) 0.06363(18) Uani d . 1 1 . .
    F F1 0.72246(14) 0.77531(13) 0.68591(13) 0.0641(3) Uani d . 1 1 . .
    F F2 0.69987(15) 0.81354(13) 0.23893(12) 0.0675(4) Uani d . 1 1 . .
    F F3 0.60803(12) 0.16340(12) 0.85938(13) 0.0628(3) Uani d . 1 1 . .
    F F4 1.49311(11) -0.44174(14) 0.79601(15) 0.0679(4) Uani d . 1 1 . .
    F F5 1.39871(13) -0.60799(15) 0.79606(16) 0.0717(4) Uani d . 1 1 . .
    F F6 1.41608(12) -0.61650(13) 0.99444(13) 0.0641(3) Uani d . 1 1 . .
    N N1 0.66935(13) 0.55105(12) 0.51095(14) 0.0308(3) Uani d . 1 1 . .
    H H1 0.5984 0.5943 0.4709 0.037 Uiso calc R 1 1 . .
    N N2 0.78988(14) 0.33879(13) 0.61862(17) 0.0392(3) Uani d . 1 1 . .
    H H2 0.8522 0.3912 0.6156 0.047 Uiso calc R 1 1 . .
    O O1 0.86135(14) 0.59246(13) 0.56208(18) 0.0583(4) Uani d . 1 1 . .
    O O2 0.59312(11) 0.34257(11) 0.55010(13) 0.0374(3) Uani d . 1 1 . .
    O O3 0.87566(11) -0.24450(11) 0.90357(13) 0.0390(3) Uani d . 1 1 . .
    C C1 0.70453(17) 0.85551(18) 0.5500(2) 0.0403(4) Uani d . 1 1 . .
    C C2 0.67730(18) 0.99811(19) 0.5047(2) 0.0499(5) Uani d . 1 1 . .
    H H2A 0.6733 1.0404 0.5669 0.060 Uiso calc R 1 1 . .
    C C3 0.6561(2) 1.07764(19) 0.3669(3) 0.0555(5) Uani d . 1 1 . .
    H H3 0.6367 1.1766 0.3335 0.067 Uiso calc R 1 1 . .
    C C4 0.6621(2) 1.0175(2) 0.2763(2) 0.0560(5) Uani d . 1 1 . .
    H H4 0.6475 1.0735 0.1809 0.067 Uiso calc R 1 1 . .
    C C5 0.68988(18) 0.87424(18) 0.32706(19) 0.0419(4) Uani d . 1 1 . .
    C C6 0.71198(15) 0.78873(15) 0.46415(18) 0.0339(3) Uani d . 1 1 . .
    C C7 0.75540(16) 0.63483(16) 0.51697(18) 0.0355(4) Uani d . 1 1 . .
    C C8 0.68046(15) 0.40302(15) 0.56139(16) 0.0296(3) Uani d . 1 1 . .
    C C9 0.81003(16) 0.18930(15) 0.68433(18) 0.0332(3) Uani d . 1 1 . .
    C C10 0.92643(16) 0.12655(16) 0.63537(19) 0.0384(4) Uani d . 1 1 . .
    H H10 0.9899 0.1833 0.5515 0.046 Uiso calc R 1 1 . .
    C C11 0.95320(16) -0.01844(17) 0.70618(19) 0.0382(4) Uani d . 1 1 . .
    H H11 1.0345 -0.0608 0.6719 0.046 Uiso calc R 1 1 . .
    C C12 0.86001(16) -0.09984(15) 0.82683(17) 0.0315(3) Uani d . 1 1 . .
    C C13 0.74046(17) -0.04027(17) 0.87751(17) 0.0369(4) Uani d . 1 1 . .
    H H13 0.6752 -0.0971 0.9593 0.044 Uiso calc R 1 1 . .
    C C14 0.71953(17) 0.10336(17) 0.80564(18) 0.0370(4) Uani d . 1 1 . .
    C C15 1.00506(16) -0.30610(15) 0.88616(16) 0.0324(3) Uani d . 1 1 . .
    C C16 1.03725(17) -0.37490(16) 0.79989(17) 0.0365(4) Uani d . 1 1 . .
    H H16 0.9738 -0.3717 0.7452 0.044 Uiso calc R 1 1 . .
    C C17 1.16171(17) -0.44842(17) 0.79308(17) 0.0366(4) Uani d . 1 1 . .
    H H17 1.1843 -0.4958 0.7335 0.044 Uiso calc R 1 1 . .
    C C18 1.25330(16) -0.45299(16) 0.87284(17) 0.0340(3) Uani d . 1 1 . .
    C C19 1.22220(17) -0.38360(17) 0.95874(18) 0.0372(4) Uani d . 1 1 . .
    H H19 1.2857 -0.3865 1.0132 0.045 Uiso calc R 1 1 . .
    C C20 1.09787(17) -0.31014(16) 0.96449(18) 0.0368(4) Uani d . 1 1 . .
    C C21 1.38909(18) -0.53102(19) 0.8653(2) 0.0426(4) Uani d . 1 1 . .
loop_
    _atom_site_aniso_label
    _atom_site_aniso_U_11
    _atom_site_aniso_U_22
    _atom_site_aniso_U_33
    _atom_site_aniso_U_12
    _atom_site_aniso_U_13
    _atom_site_aniso_U_23
    Cl1 0.0639(3) 0.0762(4) 0.0827(4) 0.0180(3) -0.0260(3) -0.0621(3)
    F1 0.0877(9) 0.0590(7) 0.0562(7) -0.0061(6) -0.0288(6) -0.0267(6)
    F2 0.1045(10) 0.0538(7) 0.0453(6) -0.0072(7) -0.0209(7) -0.0190(5)
    F3 0.0616(7) 0.0458(6) 0.0604(7) 0.0227(5) 0.0026(6) -0.0204(5)
    F4 0.0379(6) 0.0673(8) 0.0858(9) -0.0064(5) 0.0052(6) -0.0309(7)
    F5 0.0624(8) 0.0797(9) 0.1068(10) 0.0300(7) -0.0318(7) -0.0716(8)
    F6 0.0514(7) 0.0652(7) 0.0604(7) 0.0206(6) -0.0210(6) -0.0168(6)
    N1 0.0298(6) 0.0220(6) 0.0409(7) 0.0023(5) -0.0152(5) -0.0113(5)
    N2 0.0356(7) 0.0221(6) 0.0619(9) 0.0018(5) -0.0261(7) -0.0132(6)
    O1 0.0441(7) 0.0319(6) 0.1053(12) 0.0034(5) -0.0421(8) -0.0241(7)
    O2 0.0350(6) 0.0266(5) 0.0551(7) 0.0012(4) -0.0212(5) -0.0168(5)
    O3 0.0319(6) 0.0237(5) 0.0490(7) 0.0025(4) -0.0073(5) -0.0071(5)
    C1 0.0345(8) 0.0365(8) 0.0518(10) -0.0056(7) -0.0105(7) -0.0191(8)
    C2 0.0396(9) 0.0396(10) 0.0765(14) -0.0066(8) -0.0031(9) -0.0336(10)
    C3 0.0423(10) 0.0263(8) 0.0855(15) -0.0017(7) -0.0064(10) -0.0175(9)
    C4 0.0546(12) 0.0350(9) 0.0571(12) -0.0039(8) -0.0148(9) -0.0003(9)
    C5 0.0435(9) 0.0342(8) 0.0445(9) -0.0045(7) -0.0098(8) -0.0133(7)
    C6 0.0285(7) 0.0256(7) 0.0453(9) -0.0039(6) -0.0094(7) -0.0122(7)
    C7 0.0324(8) 0.0265(7) 0.0471(9) -0.0016(6) -0.0133(7) -0.0132(7)
    C8 0.0294(7) 0.0242(7) 0.0339(7) 0.0005(6) -0.0088(6) -0.0110(6)
    C9 0.0333(8) 0.0243(7) 0.0448(9) 0.0018(6) -0.0196(7) -0.0128(7)
    C10 0.0292(8) 0.0287(8) 0.0473(9) -0.0035(6) -0.0087(7) -0.0075(7)
    C11 0.0285(8) 0.0289(8) 0.0487(9) 0.0026(6) -0.0056(7) -0.0122(7)
    C12 0.0331(8) 0.0230(7) 0.0380(8) 0.0025(6) -0.0137(6) -0.0110(6)
    C13 0.0357(8) 0.0327(8) 0.0359(8) 0.0018(7) -0.0055(7) -0.0115(7)
    C14 0.0368(8) 0.0345(8) 0.0410(9) 0.0092(7) -0.0111(7) -0.0192(7)
    C15 0.0324(8) 0.0219(7) 0.0353(8) 0.0018(6) -0.0083(6) -0.0065(6)
    C16 0.0411(9) 0.0320(8) 0.0347(8) -0.0004(7) -0.0149(7) -0.0102(7)
    C17 0.0427(9) 0.0324(8) 0.0348(8) -0.0006(7) -0.0069(7) -0.0156(7)
    C18 0.0351(8) 0.0259(7) 0.0352(8) -0.0006(6) -0.0058(7) -0.0095(6)
    C19 0.0351(8) 0.0358(8) 0.0441(9) 0.0018(7) -0.0131(7) -0.0190(7)
    C20 0.0416(9) 0.0299(8) 0.0412(9) 0.0003(7) -0.0088(7) -0.0179(7)
    C21 0.0379(9) 0.0400(9) 0.0488(10) 0.0031(7) -0.0074(8) -0.0207(8)
_geom_special_details
;
All e.s.d.'s (except the e.s.d. in the dihedral angle between two l.s. planes)
are estimated using the full covariance matrix. The cell e.s.d.'s are taken
into account individually in the estimation of e.s.d.'s in distances, angles
and torsion angles; correlations between e.s.d.'s in cell parameters are only
used when they are defined by crystal symmetry. An approximate (isotropic)
treatment of cell e.s.d.'s is used for estimating e.s.d.'s involving l.s.
planes.
;
loop_
    _geom_bond_atom_site_label_1
    _geom_bond_atom_site_label_2
    _geom_bond_site_symmetry_2
    _geom_bond_distance
    _geom_bond_publ_flag
    Cl1 C20 . 1.7214(17) ?
    F1 C1 . 1.344(2) ?
    F2 C5 . 1.345(2) ?
    F3 C14 . 1.3444(19) ?
    F4 C21 . 1.339(2) ?
    F5 C21 . 1.315(2) ?
    F6 C21 . 1.325(2) ?
    N1 C7 . 1.3566(19) ?
    N1 C8 . 1.4070(18) ?
    N1 H1 . 0.8800 ?
    N2 C8 . 1.331(2) ?
    N2 C9 . 1.4180(19) ?
    N2 H2 . 0.8800 ?
    O1 C7 . 1.214(2) ?
    O2 C8 . 1.2152(18) ?
    O3 C12 . 1.3767(18) ?
    O3 C15 . 1.3776(18) ?
    C1 C2 . 1.371(2) ?
    C1 C6 . 1.379(2) ?
    C2 C3 . 1.370(3) ?
    C2 H2A . 0.9500 ?
    C3 C4 . 1.371(3) ?
    C3 H3 . 0.9500 ?
    C4 C5 . 1.373(3) ?
    C4 H4 . 0.9500 ?
    C5 C6 . 1.375(2) ?
    C6 C7 . 1.501(2) ?
    C9 C10 . 1.372(2) ?
    C9 C14 . 1.380(2) ?
    C10 C11 . 1.389(2) ?
    C10 H10 . 0.9500 ?
    C11 C12 . 1.376(2) ?
    C11 H11 . 0.9500 ?
    C12 C13 . 1.383(2) ?
    C13 C14 . 1.369(2) ?
    C13 H13 . 0.9500 ?
    C15 C16 . 1.378(2) ?
    C15 C20 . 1.379(2) ?
    C16 C17 . 1.379(2) ?
    C16 H16 . 0.9500 ?
    C17 C18 . 1.378(2) ?
    C17 H17 . 0.9500 ?
    C18 C19 . 1.380(2) ?
    C18 C21 . 1.494(2) ?
    C19 C20 . 1.377(2) ?
    C19 H19 . 0.9500 ?
loop_
    _geom_angle_atom_site_label_1
    _geom_angle_atom_site_label_2
    _geom_angle_atom_site_label_3
    _geom_angle_site_symmetry_1
    _geom_angle_site_symmetry_3
    _geom_angle
    _geom_angle_publ_flag
    C7 N1 C8 . . 127.52(12) ?
    C7 N1 H1 . . 116.2 ?
    C8 N1 H1 . . 116.2 ?
    C8 N2 C9 . . 122.64(13) ?
    C8 N2 H2 . . 118.7 ?
    C9 N2 H2 . . 118.7 ?
    C12 O3 C15 . . 118.26(12) ?
    F1 C1 C2 . . 118.69(17) ?
    F1 C1 C6 . . 117.85(15) ?
    C2 C1 C6 . . 123.45(17) ?
    C3 C2 C1 . . 117.89(18) ?
    C3 C2 H2A . . 121.1 ?
    C1 C2 H2A . . 121.1 ?
    C2 C3 C4 . . 121.44(17) ?
    C2 C3 H3 . . 119.3 ?
    C4 C3 H3 . . 119.3 ?
    C3 C4 C5 . . 118.30(19) ?
    C3 C4 H4 . . 120.8 ?
    C5 C4 H4 . . 120.8 ?
    F2 C5 C4 . . 119.35(17) ?
    F2 C5 C6 . . 117.60(15) ?
    C4 C5 C6 . . 123.02(18) ?
    C5 C6 C1 . . 115.89(15) ?
    C5 C6 C7 . . 123.76(15) ?
    C1 C6 C7 . . 120.09(15) ?
    O1 C7 N1 . . 124.19(14) ?
    O1 C7 C6 . . 120.04(14) ?
    N1 C7 C6 . . 115.76(13) ?
    O2 C8 N2 . . 124.43(14) ?
    O2 C8 N1 . . 119.65(13) ?
    N2 C8 N1 . . 115.91(12) ?
    C10 C9 C14 . . 117.81(14) ?
    C10 C9 N2 . . 120.57(14) ?
    C14 C9 N2 . . 121.43(14) ?
    C9 C10 C11 . . 121.19(15) ?
    C9 C10 H10 . . 119.4 ?
    C11 C10 H10 . . 119.4 ?
    C12 C11 C10 . . 118.92(15) ?
    C12 C11 H11 . . 120.5 ?
    C10 C11 H11 . . 120.5 ?
    C11 C12 O3 . . 123.56(14) ?
    C11 C12 C13 . . 121.33(14) ?
    O3 C12 C13 . . 115.09(13) ?
    C14 C13 C12 . . 117.68(15) ?
    C14 C13 H13 . . 121.2 ?
    C12 C13 H13 . . 121.2 ?
    F3 C14 C13 . . 118.10(15) ?
    F3 C14 C9 . . 118.80(14) ?
    C13 C14 C9 . . 123.05(15) ?
    O3 C15 C16 . . 119.66(14) ?
    O3 C15 C20 . . 120.24(14) ?
    C16 C15 C20 . . 119.85(14) ?
    C15 C16 C17 . . 119.88(15) ?
    C15 C16 H16 . . 120.1 ?
    C17 C16 H16 . . 120.1 ?
    C18 C17 C16 . . 119.86(15) ?
    C18 C17 H17 . . 120.1 ?
    C16 C17 H17 . . 120.1 ?
    C17 C18 C19 . . 120.59(15) ?
    C17 C18 C21 . . 120.41(15) ?
    C19 C18 C21 . . 118.99(15) ?
    C20 C19 C18 . . 119.12(15) ?
    C20 C19 H19 . . 120.4 ?
    C18 C19 H19 . . 120.4 ?
    C19 C20 C15 . . 120.69(15) ?
    C19 C20 Cl1 . . 120.01(13) ?
    C15 C20 Cl1 . . 119.28(12) ?
    F5 C21 F6 . . 107.35(15) ?
    F5 C21 F4 . . 106.12(15) ?
    F6 C21 F4 . . 105.84(15) ?
    F5 C21 C18 . . 112.98(15) ?
    F6 C21 C18 . . 112.64(14) ?
    F4 C21 C18 . . 111.43(14) ?
loop_
    _geom_torsion_atom_site_label_1
    _geom_torsion_atom_site_label_2
    _geom_torsion_atom_site_label_3
    _geom_torsion_atom_site_label_4
    _geom_torsion_site_symmetry_1
    _geom_torsion_site_symmetry_2
    _geom_torsion_site_symmetry_3
    _geom_torsion_site_symmetry_4
    _geom_torsion
    _geom_torsion_publ_flag
    F1 C1 C2 C3 . . . . -178.48(16) ?
    C6 C1 C2 C3 . . . . 0.2(3) ?
    C1 C2 C3 C4 . . . . -0.2(3) ?
    C2 C3 C4 C5 . . . . 0.2(3) ?
    C3 C4 C5 F2 . . . . -178.29(18) ?
    C3 C4 C5 C6 . . . . -0.1(3) ?
    F2 C5 C6 C1 . . . . 178.30(15) ?
    C4 C5 C6 C1 . . . . 0.1(3) ?
    F2 C5 C6 C7 . . . . 4.2(2) ?
    C4 C5 C6 C7 . . . . -174.03(16) ?
    F1 C1 C6 C5 . . . . 178.56(15) ?
    C2 C1 C6 C5 . . . . -0.1(2) ?
    F1 C1 C6 C7 . . . . -7.1(2) ?
    C2 C1 C6 C7 . . . . 174.21(15) ?
    C8 N1 C7 O1 . . . . 3.9(3) ?
    C8 N1 C7 C6 . . . . -175.67(14) ?
    C5 C6 C7 O1 . . . . 121.8(2) ?
    C1 C6 C7 O1 . . . . -52.1(2) ?
    C5 C6 C7 N1 . . . . -58.6(2) ?
    C1 C6 C7 N1 . . . . 127.49(16) ?
    C9 N2 C8 O2 . . . . -5.5(3) ?
    C9 N2 C8 N1 . . . . 174.92(14) ?
    C7 N1 C8 O2 . . . . 178.80(15) ?
    C7 N1 C8 N2 . . . . -1.6(2) ?
    C8 N2 C9 C10 . . . . 122.32(18) ?
    C8 N2 C9 C14 . . . . -62.8(2) ?
    C14 C9 C10 C11 . . . . -0.6(2) ?
    N2 C9 C10 C11 . . . . 174.45(15) ?
    C9 C10 C11 C12 . . . . 0.6(3) ?
    C10 C11 C12 O3 . . . . 179.01(15) ?
    C10 C11 C12 C13 . . . . 0.6(3) ?
    C15 O3 C12 C11 . . . . 19.0(2) ?
    C15 O3 C12 C13 . . . . -162.55(14) ?
    C11 C12 C13 C14 . . . . -1.7(2) ?
    O3 C12 C13 C14 . . . . 179.82(14) ?
    C12 C13 C14 F3 . . . . -175.87(15) ?
    C12 C13 C14 C9 . . . . 1.6(3) ?
    C10 C9 C14 F3 . . . . 176.97(15) ?
    N2 C9 C14 F3 . . . . 2.0(2) ?
    C10 C9 C14 C13 . . . . -0.5(2) ?
    N2 C9 C14 C13 . . . . -175.52(15) ?
    C12 O3 C15 C16 . . . . -101.84(17) ?
    C12 O3 C15 C20 . . . . 83.96(18) ?
    O3 C15 C16 C17 . . . . -173.73(14) ?
    C20 C15 C16 C17 . . . . 0.5(2) ?
    C15 C16 C17 C18 . . . . 0.1(2) ?
    C16 C17 C18 C19 . . . . -0.6(2) ?
    C16 C17 C18 C21 . . . . -179.38(15) ?
    C17 C18 C19 C20 . . . . 0.4(2) ?
    C21 C18 C19 C20 . . . . 179.20(15) ?
    C18 C19 C20 C15 . . . . 0.3(2) ?
    C18 C19 C20 Cl1 . . . . 178.96(12) ?
    O3 C15 C20 C19 . . . . 173.50(14) ?
    C16 C15 C20 C19 . . . . -0.7(2) ?
    O3 C15 C20 Cl1 . . . . -5.2(2) ?
    C16 C15 C20 Cl1 . . . . -179.39(12) ?
    C17 C18 C21 F5 . . . . -9.8(2) ?
    C19 C18 C21 F5 . . . . 171.34(15) ?
    C17 C18 C21 F6 . . . . -131.67(17) ?
    C19 C18 C21 F6 . . . . 49.5(2) ?
    C17 C18 C21 F4 . . . . 109.55(18) ?
    C19 C18 C21 F4 . . . . -69.3(2) ?
loop_
    _geom_hbond_atom_site_label_D
    _geom_hbond_atom_site_label_H
    _geom_hbond_atom_site_label_A
    _geom_hbond_site_symmetry_A
    _geom_hbond_distance_DH
    _geom_hbond_distance_HA
    _geom_hbond_distance_DA
    _geom_hbond_angle_DHA
    N1 H1 O2 2_666 0.88 1.97 2.8157(17) 161
    C2 H2A Cg2 1_565 0.95 2.89 3.661(2) 139
_iucr_refine_instructions_details
;
TITL I in P-1
CELL 0.71073 10.0170 10.6400 10.6767 62.520 75.874 81.831
ZERR 2.00 0.0020 0.0022 0.0023 0.009 0.008 0.008
LATT 1
SFAC C  H  N  O  F  Cl
UNIT 42  22  4  6  12  2
SIZE 0.280 0.300 0.350
TEMP -100.000
OMIT 0 52
L.S. 4
ACTA
BOND $H
FMAP 2
PLAN 10
CONF
EQIV $1 1-x, 1-y, 1-z
HTAB N1 O2_$1
MPLA 6 C1 > C6
MPLA 6 C9 > C14
MPLA 6 C15 > C20
WGHT    0.057100    0.291900
FVAR       0.26831
CL1   6    1.055461   -0.225050    1.073072    11.00000    0.06389    0.07615 =
         0.08271   -0.06211   -0.02605    0.01796
F1    5    0.722459    0.775311    0.685910    11.00000    0.08771    0.05901 =
         0.05620   -0.02669   -0.02881   -0.00610
F2    5    0.699872    0.813539    0.238932    11.00000    0.10453    0.05383 =
         0.04525   -0.01895   -0.02092   -0.00720
F3    5    0.608033    0.163398    0.859381    11.00000    0.06161    0.04585 =
         0.06036   -0.02039    0.00255    0.02270
F4    5    1.493105   -0.441743    0.796012    11.00000    0.03790    0.06726 =
         0.08583   -0.03086    0.00524   -0.00641
F5    5    1.398705   -0.607985    0.796061    11.00000    0.06243    0.07968 =
         0.10684   -0.07160   -0.03179    0.03002
F6    5    1.416075   -0.616498    0.994442    11.00000    0.05144    0.06517 =
         0.06035   -0.01676   -0.02102    0.02060
N1    3    0.669346    0.551049    0.510952    11.00000    0.02975    0.02202 =
         0.04095   -0.01127   -0.01522    0.00226
AFIX  43
H1    2    0.598357    0.594282    0.470858    11.00000   -1.20000
AFIX   0
N2    3    0.789880    0.338786    0.618622    11.00000    0.03559    0.02209 =
         0.06187   -0.01318   -0.02614    0.00181
AFIX  43
H2    2    0.852248    0.391177    0.615575    11.00000   -1.20000
AFIX   0
O1    4    0.861346    0.592463    0.562082    11.00000    0.04407    0.03194 =
         0.10525   -0.02406   -0.04211    0.00343
O2    4    0.593117    0.342570    0.550102    11.00000    0.03505    0.02665 =
         0.05514   -0.01684   -0.02121    0.00122
O3    4    0.875657   -0.244504    0.903574    11.00000    0.03186    0.02371 =
         0.04897   -0.00712   -0.00733    0.00250
C1    1    0.704531    0.855508    0.549984    11.00000    0.03450    0.03649 =
         0.05176   -0.01911   -0.01050   -0.00564
C2    1    0.677297    0.998113    0.504694    11.00000    0.03958    0.03962 =
         0.07649   -0.03362   -0.00312   -0.00664
AFIX  43
H2A   2    0.673274    1.040434    0.566858    11.00000   -1.20000
AFIX   0
C3    1    0.656070    1.077641    0.366941    11.00000    0.04230    0.02626 =
         0.08548   -0.01750   -0.00635   -0.00173
AFIX  43
H3    2    0.636718    1.176600    0.333472    11.00000   -1.20000
AFIX   0
C4    1    0.662149    1.017500    0.276326    11.00000    0.05460    0.03497 =
         0.05708   -0.00026   -0.01482   -0.00395
AFIX  43
H4    2    0.647545    1.073532    0.180885    11.00000   -1.20000
AFIX   0
C5    1    0.689882    0.874243    0.327060    11.00000    0.04350    0.03419 =
         0.04449   -0.01334   -0.00983   -0.00454
C6    1    0.711978    0.788727    0.464146    11.00000    0.02854    0.02563 =
         0.04528   -0.01225   -0.00945   -0.00388
C7    1    0.755400    0.634835    0.516973    11.00000    0.03238    0.02646 =
         0.04705   -0.01315   -0.01326   -0.00159
C8    1    0.680458    0.403022    0.561392    11.00000    0.02941    0.02421 =
         0.03386   -0.01100   -0.00882    0.00048
C9    1    0.810032    0.189300    0.684326    11.00000    0.03327    0.02427 =
         0.04482   -0.01283   -0.01963    0.00185
C10   1    0.926429    0.126547    0.635370    11.00000    0.02924    0.02870 =
         0.04734   -0.00748   -0.00872   -0.00348
AFIX  43
H10   2    0.989871    0.183304    0.551514    11.00000   -1.20000
AFIX   0
C11   1    0.953196   -0.018444    0.706177    11.00000    0.02851    0.02891 =
         0.04869   -0.01220   -0.00565    0.00255
AFIX  43
H11   2    1.034510   -0.060756    0.671888    11.00000   -1.20000
AFIX   0
C12   1    0.860013   -0.099843    0.826829    11.00000    0.03307    0.02303 =
         0.03802   -0.01097   -0.01371    0.00251
C13   1    0.740465   -0.040270    0.877506    11.00000    0.03567    0.03267 =
         0.03586   -0.01149   -0.00554    0.00176
AFIX  43
H13   2    0.675161   -0.097060    0.959337    11.00000   -1.20000
AFIX   0
C14   1    0.719534    0.103358    0.805641    11.00000    0.03678    0.03452 =
         0.04101   -0.01924   -0.01115    0.00919
C15   1    1.005064   -0.306105    0.886161    11.00000    0.03244    0.02191 =
         0.03530   -0.00653   -0.00833    0.00179
C16   1    1.037245   -0.374901    0.799887    11.00000    0.04114    0.03205 =
         0.03472   -0.01020   -0.01488   -0.00041
AFIX  43
H16   2    0.973823   -0.371709    0.745187    11.00000   -1.20000
AFIX   0
C17   1    1.161713   -0.448416    0.793082    11.00000    0.04269    0.03242 =
         0.03484   -0.01565   -0.00691   -0.00058
AFIX  43
H17   2    1.184258   -0.495793    0.733543    11.00000   -1.20000
AFIX   0
C18   1    1.253302   -0.452994    0.872838    11.00000    0.03513    0.02587 =
         0.03524   -0.00948   -0.00585   -0.00061
C19   1    1.222197   -0.383602    0.958739    11.00000    0.03507    0.03582 =
         0.04406   -0.01896   -0.01308    0.00185
AFIX  43
H19   2    1.285710   -0.386468    1.013200    11.00000   -1.20000
AFIX   0
C20   1    1.097873   -0.310138    0.964486    11.00000    0.04158    0.02988 =
         0.04119   -0.01789   -0.00878    0.00027
C21   1    1.389089   -0.531020    0.865318    11.00000    0.03793    0.04003 =
         0.04879   -0.02068   -0.00739    0.00315
HKLF 4 1 1 0 0 0 1 0 0 0 1
REM  JK556 in P-1
REM R1 =  0.0378 for   3324 Fo > 4sig(Fo)  and  0.0428 for all   3822 data
REM    298 parameters refined using      0 restraints
END
WGHT      0.0571      0.2919
REM Highest difference peak  0.267,  deepest hole -0.301,  1-sigma level  0.053
Q1    1   0.8593  0.6119  0.4728  11.00000  0.05    0.21
Q2    1   0.5777  0.5734  0.5213  11.00000  0.05    0.18
Q3    1   0.7463  0.8331  0.3849  11.00000  0.05    0.17
Q4    1   0.7193  0.7183  0.4916  11.00000  0.05    0.16
Q5    1   0.6615  0.8060  0.4300  11.00000  0.05    0.16
Q6    1   1.2248 -0.4570  0.9471  11.00000  0.05    0.16
Q7    1   0.8213 -0.0461  0.8685  11.00000  0.05    0.15
Q8    1   1.2010 -0.4644  0.8481  11.00000  0.05    0.15
Q9    1   0.7868  0.1536  0.7603  11.00000  0.05    0.15
Q10   1   0.7489  0.1415  0.7191  11.00000  0.05    0.15
;
