# Supplementary material for: Crystal structure of flufenoxuron: a benzoyl­urea pesticide
Source: Acta Crystallogr Sect E Struct Rep Online. 2014 Sep 17;70(Pt 10):o1110. doi: 10.1107/S1600536814020649 (PMC4257195; doi:10.1107/S1600536814020649)
Supplement: Supplementary file 2 [file e-70-o1110-Isup2.hkl]

# 
# h,k,l, Fc-squared, Fo-squared, sigma(Fo-squared) and status flag 
# 
data_I
_shelx_title ' JK556 in P-1' 
_shelx_refln_list_code          4 
_shelx_F_calc_maximum      125.19 
_exptl_crystal_F_000       492.00 
_reflns_d_resolution_high  0.8107 
 
loop_ 
 _symmetry_equiv_pos_as_xyz 
 'x, y, z' 
 '-x, -y, -z' 
 
_cell_length_a    10.0170 
_cell_length_b    10.6400 
_cell_length_c    10.6767 
_cell_angle_alpha  62.520 
_cell_angle_beta   75.874 
_cell_angle_gamma  81.831 
 
_shelx_F_squared_multiplier     1.000 
 
loop_ 
 _refln_index_h 
 _refln_index_k 
 _refln_index_l 
 _refln_F_squared_calc 
 _refln_F_squared_meas 
 _refln_F_squared_sigma 
 _refln_observed_status 
   1   0   0        7.22        5.59      0.63 o 
   2   0   0     2998.28     2673.72     28.53 o 
   3   0   0     4862.31     4292.93     45.72 o 
   4   0   0      107.94       91.66      1.11 o 
   5   0   0      187.49      198.96      2.26 o 
   6   0   0       51.85       64.55      1.04 o 
   7   0   0       67.68       73.96      1.47 o 
   8   0   0        5.33        6.93      0.60 o 
   9   0   0      131.38      148.51      3.11 o 
  10   0   0       16.36       20.94      1.03 o 
  11   0   0      190.53      197.94      4.86 o 
 -11   1   0       64.25       64.67      2.16 o 
 -10   1   0        1.60        2.20      0.56 o 
  -9   1   0        6.08        6.70      0.58 o 
  -8   1   0        7.74        6.75      0.30 o 
  -7   1   0      130.54      139.28      1.76 o 
  -6   1   0     1777.36     1865.64     20.09 o 
  -5   1   0     2700.67     2747.41     29.15 o 
  -4   1   0       35.78       50.42      0.63 o 
  -3   1   0      126.57      143.87      1.37 o 
  -2   1   0     4180.61     3541.25     33.81 o 
  -1   1   0     1627.60     1446.45     14.52 o 
   0   1   0      903.98      879.40      9.54 o 
   1   1   0      107.09       87.23      0.91 o 
   2   1   0       64.46       46.52      0.87 o 
   3   1   0     8917.52     7817.68     83.32 o 
   4   1   0        2.17       12.81      0.32 o 
   5   1   0      110.69      109.47      1.59 o 
   6   1   0     2647.71     2659.43     54.36 o 
   7   1   0      125.20      131.83      2.08 o 
   8   1   0      538.62      519.43      8.98 o 
   9   1   0       40.74       49.49      1.52 o 
  10   1   0       82.35       88.24      2.50 o 
  11   1   0       17.72       18.89      1.53 o 
 -11   2   0        4.31        3.54      0.69 o 
 -10   2   0        4.57        4.28      0.62 o 
  -9   2   0        5.69        8.78      0.80 o 
  -8   2   0        8.83        7.26      0.43 o 
  -7   2   0       51.38       49.27      0.89 o 
  -6   2   0        5.62        5.40      0.27 o 
  -5   2   0       21.55       22.51      0.62 o 
  -4   2   0      101.09       97.04      1.20 o 
  -3   2   0     3339.89     3240.03     56.61 o 
  -2   2   0      182.11      158.31      1.58 o 
  -1   2   0     1449.64     1344.65     12.55 o 
   0   2   0       27.04       23.96      0.43 o 
   1   2   0     5504.55     4824.64     46.14 o 
   2   2   0     1233.27     1185.50     11.76 o 
   3   2   0     2497.60     2595.14     29.33 o 
   4   2   0      508.92      480.11      5.30 o 
   5   2   0       83.33       99.11      1.33 o 
   6   2   0     1456.37     1488.17     15.90 o 
   7   2   0      412.26      417.82      5.60 o 
   8   2   0       17.39       20.09      0.66 o 
   9   2   0        7.86        7.92      1.11 o 
  10   2   0      179.97      168.91      5.97 o 
  11   2   0      146.45      137.38      5.28 o 
 -11   3   0       50.80       43.20      2.78 o 
 -10   3   0        0.48        1.06      0.46 o 
  -9   3   0      152.95      141.86      3.21 o 
  -8   3   0      156.22      160.15      2.92 o 
  -7   3   0        9.54       10.04      0.61 o 
  -6   3   0       59.22       67.26      1.20 o 
  -5   3   0      824.10      791.36      8.65 o 
  -4   3   0       90.03       93.21      1.30 o 
  -3   3   0     1688.53     1766.22     15.71 o 
  -2   3   0      505.79      581.63      5.21 o 
  -1   3   0        2.10        2.90      0.18 o 
   0   3   0       72.12       59.62      0.80 o 
   1   3   0      604.12      641.16      5.80 o 
   2   3   0      235.53      249.56      2.39 o 
   3   3   0     1821.85     1753.16     18.48 o 
   4   3   0      134.46      154.19      3.21 o 
   5   3   0      667.65      730.25      8.04 o 
   6   3   0      451.80      471.69      5.36 o 
   7   3   0        2.49        2.88      0.31 o 
   8   3   0        2.36        1.13      0.37 o 
   9   3   0      222.84      233.61      4.31 o 
  10   3   0       26.42       25.98      1.94 o 
  11   3   0        4.40        1.94      0.83 o 
 -11   4   0        0.93        1.81      1.11 o 
  -9   4   0       28.61       29.38      1.81 o 
  -8   4   0        0.17        0.91      0.40 o 
  -7   4   0       21.58       24.41      1.67 o 
  -6   4   0      562.52      554.26     20.14 o 
  -5   4   0       90.63      101.70      1.69 o 
  -4   4   0        0.11        3.72      0.30 o 
  -3   4   0       39.44       36.02      0.62 o 
  -2   4   0     1537.01     1601.86     14.83 o 
  -1   4   0       18.21       10.98      0.40 o 
   0   4   0      902.74      940.50      8.88 o 
   1   4   0     2642.30     2599.82     24.01 o 
   2   4   0      593.69      622.33      6.01 o 
   3   4   0       30.43       40.52      0.75 o 
   4   4   0      515.06      551.83      6.16 o 
   5   4   0      894.41      913.75     10.81 o 
   6   4   0        7.65        5.44      0.39 o 
   7   4   0       71.84       78.72      2.55 o 
   8   4   0        0.79        0.03      0.36 o 
   9   4   0       69.66       73.80      2.35 o 
  10   4   0        0.27        0.00      0.69 o 
  11   4   0       68.37       77.09      3.89 o 
 -10   5   0        0.01        0.00      0.69 o 
  -9   5   0       69.05       69.31      3.89 o 
  -8   5   0       69.68       63.15      2.39 o 
  -7   5   0      143.18      143.09      4.11 o 
  -6   5   0        0.23        0.00      0.97 o 
  -5   5   0        5.22        5.16      0.61 o 
  -4   5   0       94.66       93.48      2.22 o 
  -3   5   0      495.66      527.43      5.24 o 
  -2   5   0       45.35       41.48      0.72 o 
  -1   5   0       23.39       25.94      0.65 o 
   0   5   0     2892.14     2992.27     27.49 o 
   1   5   0      526.04      552.73      5.46 o 
   2   5   0      161.92      199.42      2.38 o 
   3   5   0        3.05        2.94      0.26 o 
   4   5   0      154.72      159.82      2.21 o 
   5   5   0        0.02        0.69      0.35 o 
   6   5   0       33.64       36.70      1.38 o 
   7   5   0       91.61       90.53      2.42 o 
   8   5   0       71.13       71.78      2.11 o 
   9   5   0        1.04        0.56      0.76 o 
  10   5   0       33.27       35.56      2.64 o 
 -10   6   0        3.20        3.06      1.39 o 
  -9   6   0        9.35       12.64      1.94 o 
  -8   6   0       18.87       14.31      2.08 o 
  -7   6   0      519.82      500.99     14.52 o 
  -6   6   0      327.06      301.77      7.50 o 
  -5   6   0      838.97      827.29     17.85 o 
  -4   6   0        7.75        7.20      0.83 o 
  -3   6   0       30.78       41.58      1.01 o 
  -2   6   0        6.64        4.04      0.42 o 
  -1   6   0        0.04        0.34      0.24 o 
   0   6   0       22.13       17.12      0.65 o 
   1   6   0      384.69      399.42      4.43 o 
   2   6   0       25.89       34.24      0.78 o 
   3   6   0      376.13      394.21      4.35 o 
   4   6   0       83.96       87.06      2.43 o 
   5   6   0        7.91        8.54      0.82 o 
   6   6   0       44.87       55.04      2.01 o 
   7   6   0       88.90       86.24      2.47 o 
   8   6   0      140.41      142.97      4.45 o 
   9   6   0       15.35       13.61      1.94 o 
  10   6   0      187.57      182.80      7.50 o 
  -8   7   0        6.05        3.47      1.39 o 
  -7   7   0      180.48      178.99      5.25 o 
  -6   7   0      268.58      259.34      6.91 o 
  -5   7   0        8.86        7.98      1.13 o 
  -4   7   0      385.23      381.54      7.39 o 
  -3   7   0      179.28      185.59      3.40 o 
  -2   7   0        1.09        2.06      0.42 o 
  -1   7   0      257.00      266.91      3.07 o 
   0   7   0       28.58       33.06      0.84 o 
   1   7   0       46.14       47.46      1.34 o 
   2   7   0      220.65      221.42      3.16 o 
   3   7   0      152.83      165.46      2.73 o 
   4   7   0      772.63      746.56     11.23 o 
   5   7   0      444.28      421.09      8.04 o 
   6   7   0       50.30       44.80      1.79 o 
   7   7   0       67.16       69.63      2.37 o 
   8   7   0        0.08        0.00      0.83 o 
   9   7   0       14.77       16.67      2.22 o 
  -8   8   0        2.56        5.00      1.53 o 
  -7   8   0        6.99        8.47      1.94 o 
  -6   8   0       14.26       13.47      1.52 o 
  -5   8   0       91.24       99.60      3.67 o 
  -4   8   0       25.22       24.52      0.98 o 
  -3   8   0       75.70       73.95      1.94 o 
  -2   8   0      117.33      117.98      2.60 o 
  -1   8   0       67.50       58.64      2.07 o 
   0   8   0       15.79       15.40      0.74 o 
   1   8   0        5.22        5.78      0.58 o 
   2   8   0       38.24       37.22      1.38 o 
   3   8   0        0.27        0.00      0.37 o 
   4   8   0        0.89        1.48      0.54 o 
   5   8   0      126.42      132.67      4.32 o 
   6   8   0      152.50      155.17      3.92 o 
   7   8   0        0.52        0.83      1.11 o 
   8   8   0       46.43       43.62      3.47 o 
  -7   9   0        1.93        5.42      1.81 o 
  -6   9   0        2.52        4.58      1.67 o 
  -5   9   0      117.52      116.49      4.22 o 
  -4   9   0       55.93       47.83      1.46 o 
  -3   9   0        0.78        0.48      0.60 o 
  -2   9   0       25.84       20.63      1.20 o 
  -1   9   0      129.48      105.94      2.83 o 
   0   9   0      247.97      216.07      5.50 o 
   1   9   0        3.55        2.48      0.62 o 
   2   9   0        0.60        0.00      0.41 o 
   3   9   0       12.78       13.69      0.84 o 
   4   9   0        6.75        6.83      0.81 o 
   5   9   0       54.55       54.91      2.19 o 
   6   9   0        6.81        7.92      1.81 o 
   7   9   0        0.00        0.00      1.11 o 
  -5  10   0       35.31       39.17      3.47 o 
  -4  10   0        0.27        0.31      0.44 o 
  -3  10   0        5.78        5.61      0.77 o 
  -2  10   0        1.19        1.29      0.82 o 
  -1  10   0       60.84       50.40      4.10 o 
   0  10   0        1.20        0.37      0.77 o 
   1  10   0        6.93        7.43      1.13 o 
   2  10   0        1.75        0.49      0.69 o 
   3  10   0       92.60       92.18      2.30 o 
   4  10   0       12.12       11.07      1.20 o 
   5  10   0        1.08        1.25      1.39 o 
   6  10   0       63.56       71.40      4.86 o 
  -3  11   0        2.17        1.09      1.46 o 
  -2  11   0      142.51      139.62      4.29 o 
  -1  11   0        5.09        7.67      1.46 o 
   0  11   0        4.41        4.44      1.03 o 
   1  11   0       67.80       62.92      2.65 o 
   2  11   0        4.02        1.89      0.83 o 
   3  11   0        4.50        5.97      0.97 o 
   4  11   0       15.73       17.64      2.36 o 
  -2 -11   1       13.50       21.86      1.70 o 
  -1 -11   1        1.08        1.88      0.88 o 
   0 -11   1        0.01        0.50      0.83 o 
   1 -11   1        1.50        2.15      0.97 o 
  -5 -10   1        0.48        0.28      1.25 o 
  -4 -10   1        6.50        7.64      1.32 o 
  -3 -10   1        5.05        5.70      0.90 o 
  -2 -10   1       17.80       19.13      1.88 o 
  -1 -10   1        2.18        0.41      0.73 o 
   0 -10   1        7.07        5.80      1.07 o 
   1 -10   1       17.14       17.84      1.88 o 
   2 -10   1        2.65        0.44      0.80 o 
   3 -10   1        0.73        1.62      0.73 o 
   4 -10   1       11.07       10.51      1.67 o 
   5 -10   1       77.34       92.37      5.83 o 
  -7  -9   1       43.84       51.40      4.03 o 
  -6  -9   1       27.31       27.78      3.19 o 
  -5  -9   1        0.50        1.59      0.93 o 
  -4  -9   1       75.99       81.31      1.93 o 
  -3  -9   1       93.04       91.87      2.28 o 
  -2  -9   1       14.37       12.04      1.18 o 
  -1  -9   1      132.97      127.92      3.78 o 
   0  -9   1        4.48        4.57      0.98 o 
   1  -9   1       56.51       67.29      3.89 o 
   2  -9   1        0.05        0.00      0.44 o 
   3  -9   1        1.65        1.19      0.50 o 
   4  -9   1        1.81        1.28      0.44 o 
   5  -9   1      189.97      193.22      8.75 o 
   6  -9   1        8.61        6.81      1.94 o 
  -8  -8   1        1.30        0.42      1.11 o 
  -7  -8   1       42.85       41.39      3.33 o 
  -6  -8   1        4.41        4.08      1.03 o 
  -5  -8   1        2.22        0.52      0.73 o 
  -4  -8   1       50.60       51.36      1.72 o 
  -3  -8   1       84.23       88.29      2.49 o 
  -2  -8   1       59.35       60.58      1.74 o 
  -1  -8   1       35.17       35.63      1.31 o 
   0  -8   1        2.45        1.35      0.51 o 
   1  -8   1        2.65        3.04      0.60 o 
   2  -8   1       28.85       20.45      1.14 o 
   3  -8   1       84.44       67.94      1.86 o 
   4  -8   1       39.27       34.87      1.16 o 
   5  -8   1      130.46      132.65      7.92 o 
   6  -8   1        9.31       11.53      2.08 o 
   7  -8   1       11.33       16.39      2.50 o 
   8  -8   1       46.45       48.76      3.89 o 
  -9  -7   1        8.17        6.53      1.67 o 
  -8  -7   1       11.02        6.81      1.67 o 
  -7  -7   1        2.43        2.64      1.25 o 
  -6  -7   1       62.92       56.91      2.55 o 
  -5  -7   1       10.25        9.18      1.17 o 
  -4  -7   1      571.17      583.70     10.55 o 
  -3  -7   1      249.08      240.77      4.15 o 
  -2  -7   1       12.68       14.75      0.87 o 
  -1  -7   1      146.42      143.00      2.38 o 
   0  -7   1        9.97        8.51      0.62 o 
   1  -7   1        9.68        8.81      0.58 o 
   2  -7   1       54.79       61.45      1.71 o 
   3  -7   1      190.32      199.24      3.67 o 
   4  -7   1       28.41       28.44      1.55 o 
   5  -7   1      117.44      119.25      3.97 o 
   6  -7   1        2.34        1.14      1.60 o 
   7  -7   1        5.19        2.36      1.39 o 
   8  -7   1       39.06       37.92      3.19 o 
   9  -7   1        1.64        2.08      1.39 o 
  -9  -6   1        3.08        4.86      1.39 o 
  -8  -6   1        0.97        0.83      0.97 o 
  -7  -6   1        3.20        2.50      0.73 o 
  -6  -6   1      235.59      227.61      5.98 o 
  -5  -6   1       44.47       45.21      2.06 o 
  -4  -6   1      146.65      153.53      3.48 o 
  -3  -6   1      435.07      442.64      6.10 o 
  -2  -6   1       48.27       57.64      1.08 o 
  -1  -6   1       90.01      101.34      1.67 o 
   0  -6   1      204.38      202.54      2.60 o 
   1  -6   1       91.81       99.38      2.26 o 
   2  -6   1      134.35      136.86      2.07 o 
   3  -6   1      172.94      202.93      4.59 o 
   4  -6   1       12.01       11.28      0.98 o 
   5  -6   1      393.60      370.49      8.87 o 
   6  -6   1      372.31      377.12      9.07 o 
   7  -6   1        0.04        0.00      0.56 o 
   8  -6   1       11.21        8.75      1.67 o 
   9  -6   1        2.76        3.33      1.39 o 
 -10  -5   1        6.67        3.75      1.39 o 
  -9  -5   1       71.62       78.62      4.17 o 
  -8  -5   1        0.03        0.00      0.49 o 
  -7  -5   1        3.98        3.12      0.69 o 
  -6  -5   1       10.32        6.59      0.87 o 
  -5  -5   1       78.99       79.24      3.40 o 
  -4  -5   1        0.08        0.00      0.24 o 
  -3  -5   1        1.34        0.65      0.35 o 
  -2  -5   1       21.70       16.57      0.81 o 
  -1  -5   1      295.89      292.04      3.15 o 
   0  -5   1     1271.65     1287.40     12.95 o 
   1  -5   1      415.71      414.82      4.56 o 
   2  -5   1       39.26       39.14      1.05 o 
   3  -5   1      286.15      305.35      3.25 o 
   4  -5   1        9.27        7.16      0.54 o 
   5  -5   1        2.67        1.81      0.83 o 
   6  -5   1      639.09      681.97     14.81 o 
   7  -5   1      468.00      489.50     12.15 o 
   8  -5   1        2.86        1.71      0.67 o 
   9  -5   1        0.25        0.28      0.97 o 
  10  -5   1        0.76        1.53      1.11 o 
 -10  -4   1        2.66        2.78      1.11 o 
  -9  -4   1        1.17        0.86      0.53 o 
  -8  -4   1        8.67        8.09      0.90 o 
  -7  -4   1        5.55        4.27      0.73 o 
  -6  -4   1        3.90        4.88      0.73 o 
  -5  -4   1       74.33       67.46      1.58 o 
  -4  -4   1       83.34       79.03      1.39 o 
  -3  -4   1      755.63      743.94      7.97 o 
  -2  -4   1      216.28      224.76      2.60 o 
  -1  -4   1       12.03       17.17      0.60 o 
   0  -4   1     1478.07     1568.92     15.52 o 
   1  -4   1     3921.32     4229.57     58.82 o 
   2  -4   1       35.28       46.62      0.83 o 
   3  -4   1      240.24      185.80      2.08 o 
   4  -4   1      415.96      431.58      5.88 o 
   5  -4   1      107.59      109.07      1.97 o 
   6  -4   1       51.23       49.35      1.52 o 
   7  -4   1       39.26       37.78      1.66 o 
   8  -4   1        0.56        1.38      0.53 o 
   9  -4   1        0.90        1.57      0.57 o 
  10  -4   1       29.62       30.70      2.50 o 
  11  -4   1       18.87       22.64      2.36 o 
 -11  -3   1       17.20       19.86      2.08 o 
 -10  -3   1        3.05        3.33      1.11 o 
  -9  -3   1       41.49       45.01      1.76 o 
  -8  -3   1       11.61       11.13      0.93 o 
  -7  -3   1       16.12       17.25      0.85 o 
  -6  -3   1        6.18        7.75      0.45 o 
  -5  -3   1      520.08      458.63      6.81 o 
  -4  -3   1       27.47       29.03      1.07 o 
  -3  -3   1     2146.41     2160.32     21.34 o 
  -2  -3   1      596.13      601.14      6.08 o 
  -1  -3   1      910.42      956.41      8.97 o 
   0  -3   1       65.34       94.49      1.17 o 
   1  -3   1      499.99      490.05      4.76 o 
   2  -3   1      150.20      172.58      2.21 o 
   3  -3   1     1049.37     1122.30     12.05 o 
   4  -3   1     1241.90     1257.44     14.69 o 
   5  -3   1        5.18        7.67      0.41 o 
   6  -3   1     1351.34     1371.07     15.99 o 
   7  -3   1        0.21        0.79      0.42 o 
   8  -3   1       10.08       10.14      0.63 o 
   9  -3   1       64.49       58.69      2.08 o 
  10  -3   1      122.53      118.12      3.14 o 
  11  -3   1        2.84        3.06      1.11 o 
 -11  -2   1       63.54       70.01      3.61 o 
 -10  -2   1        3.58        5.00      0.67 o 
  -9  -2   1      249.79      255.83      5.87 o 
  -8  -2   1      438.53      455.63      7.92 o 
  -7  -2   1       99.51      102.40      2.42 o 
  -6  -2   1      403.83      391.15      5.30 o 
  -5  -2   1     1134.16     1164.72     14.78 o 
  -4  -2   1       52.13       62.74      1.02 o 
  -3  -2   1      161.45      174.51      2.48 o 
  -2  -2   1     7305.27     6688.20     73.43 o 
  -1  -2   1     8001.66     6954.77     76.32 o 
   0  -2   1     3527.26     3225.45     36.84 o 
   1  -2   1      623.30      631.47      5.93 o 
   2  -2   1      141.82      147.29      1.45 o 
   3  -2   1      932.39      969.16     10.40 o 
   4  -2   1        0.00        0.63      0.17 o 
   5  -2   1      246.59      256.82      3.24 o 
   6  -2   1      191.09      187.79      2.66 o 
   7  -2   1       62.07       62.12      1.10 o 
   8  -2   1       41.30       36.81      0.86 o 
   9  -2   1      177.90      191.48      3.19 o 
  10  -2   1        8.43        7.64      1.11 o 
  11  -2   1       10.39        6.81      1.25 o 
 -11  -1   1        0.32        2.08      0.97 o 
 -10  -1   1      381.66      366.30      7.85 o 
  -9  -1   1      205.92      220.20      3.46 o 
  -8  -1   1      971.13      962.27     17.10 o 
  -7  -1   1       58.89       59.26      2.51 o 
  -6  -1   1      359.11      328.01      4.42 o 
  -5  -1   1      627.79      658.05      8.63 o 
  -4  -1   1      720.42      709.77      9.06 o 
  -3  -1   1      609.50      674.56      7.81 o 
  -2  -1   1      871.68      984.03      9.84 o 
  -1  -1   1     7198.28     6310.43     63.21 o 
   0  -1   1     1344.74     1305.19     12.17 o 
   1  -1   1      354.64      319.55      3.61 o 
   2  -1   1     1687.12     1599.34     15.10 o 
   3  -1   1     1100.57      985.62      9.73 o 
   4  -1   1      745.62      810.65      7.64 o 
   5  -1   1     3572.83     3563.98     38.90 o 
   6  -1   1       45.96       57.11      1.02 o 
   7  -1   1      183.28      199.99      2.56 o 
   8  -1   1        0.84        0.99      0.27 o 
   9  -1   1        0.21        0.40      0.25 o 
  10  -1   1        3.14        1.74      0.45 o 
  11  -1   1       10.35        7.64      1.11 o 
  12  -1   1       15.36       12.78      1.39 o 
 -11   0   1        3.65        1.66      0.63 o 
 -10   0   1       10.44        6.96      0.79 o 
  -9   0   1       73.82       81.11      1.52 o 
  -8   0   1      357.90      345.80      4.76 o 
  -7   0   1       59.49       59.25      1.02 o 
  -6   0   1      607.50      622.64      6.87 o 
  -5   0   1     1140.10     1165.13     12.53 o 
  -4   0   1        0.32        0.91      0.31 o 
  -3   0   1      544.44      543.80      5.52 o 
  -2   0   1    15672.05    13272.63    132.81 o 
  -1   0   1     2760.72     2366.81     21.41 o 
   0   0   1       12.94       11.24      0.16 o 
   1   0   1      572.83      545.62      4.91 o 
   2   0   1      182.50      150.77      1.85 o 
   3   0   1      703.60      778.58      9.64 o 
   4   0   1        3.28        0.90      0.29 o 
   5   0   1       27.29       28.43      2.01 o 
   6   0   1      679.38      697.73     19.03 o 
   7   0   1        4.10        4.72      0.69 o 
   8   0   1       69.53       63.50      1.86 o 
   9   0   1       34.37       37.77      1.09 o 
  10   0   1        0.49        0.47      0.56 o 
  11   0   1        5.83        5.01      0.63 o 
  12   0   1        0.90        1.39      0.43 o 
 -11   1   1        0.45        0.97      0.59 o 
 -10   1   1        1.52        0.75      0.32 o 
  -9   1   1       12.19       13.22      0.55 o 
  -8   1   1        0.01        0.56      0.22 o 
  -7   1   1      298.53      264.28      3.43 o 
  -6   1   1        9.27        7.70      0.33 o 
  -5   1   1      125.92      120.96      1.35 o 
  -4   1   1     4921.41     4541.63     46.35 o 
  -3   1   1     1703.79     1649.42     16.39 o 
  -2   1   1      419.47      428.54      4.53 o 
  -1   1   1      112.44      117.75      1.08 o 
   0   1   1        0.55        1.01      0.05 o 
   1   1   1      371.75      377.32      4.66 o 
   2   1   1      856.23      876.30     10.80 o 
   3   1   1     1180.78     1253.82     20.24 o 
   4   1   1     1169.05     1190.35     19.98 o 
   5   1   1      161.96      149.62      3.15 o 
   6   1   1      307.74      316.91      7.26 o 
   7   1   1      104.08      108.40      3.19 o 
   8   1   1      512.01      538.96     16.53 o 
   9   1   1       22.43       20.28      1.11 o 
  10   1   1       11.82       12.36      0.97 o 
  11   1   1       10.33       13.42      0.73 o 
  12   1   1        0.02        0.21      0.39 o 
 -11   2   1        0.37        0.76      0.63 o 
 -10   2   1       78.18       78.18      1.92 o 
  -9   2   1        1.85        2.41      0.38 o 
  -8   2   1       62.82       59.94      1.40 o 
  -7   2   1       82.00       85.43      1.32 o 
  -6   2   1      249.85      277.37      3.27 o 
  -5   2   1       20.62        7.25      0.68 o 
  -4   2   1     4219.59     4374.95     48.21 o 
  -3   2   1     3091.35     2927.30     29.46 o 
  -2   2   1     1327.84     1377.93     11.56 o 
  -1   2   1     3487.10     2978.99     27.86 o 
   0   2   1       29.49       43.39      0.51 o 
   1   2   1      308.83      310.14      3.35 o 
   2   2   1     9239.51     8426.46     90.48 o 
   3   2   1      138.91      132.85      1.56 o 
   4   2   1     1130.34     1130.59     11.90 o 
   5   2   1        4.14        1.76      0.14 o 
   6   2   1       39.60       30.29      0.86 o 
   7   2   1       27.05       28.61      1.03 o 
   8   2   1      294.78      298.93      6.84 o 
   9   2   1      918.20      950.97     19.84 o 
  10   2   1       10.76        9.10      0.67 o 
  11   2   1      196.28      191.69      6.39 o 
  12   2   1        3.55        2.64      0.69 o 
 -11   3   1       38.22       41.53      4.93 o 
 -10   3   1       91.57       78.84      2.65 o 
  -9   3   1        3.69        2.01      0.46 o 
  -8   3   1       10.16       12.28      0.74 o 
  -7   3   1      504.74      531.14      8.80 o 
  -6   3   1       30.65       29.59      0.68 o 
  -5   3   1      156.62      144.65      3.02 o 
  -4   3   1      127.31      133.80      1.79 o 
  -3   3   1      725.68      754.59      6.59 o 
  -2   3   1     1186.14     1187.64     10.52 o 
  -1   3   1        2.14        2.90      0.29 o 
   0   3   1     1181.09     1181.85     11.08 o 
   1   3   1       99.18       75.85      0.92 o 
   2   3   1       43.58       42.72      0.72 o 
   3   3   1      324.95      377.28      4.21 o 
   4   3   1      207.19      206.87      2.64 o 
   5   3   1      918.24      980.76     10.57 o 
   6   3   1      295.42      294.02      5.73 o 
   7   3   1      170.59      162.06      2.24 o 
   8   3   1       99.28      100.80      1.54 o 
   9   3   1      185.53      199.31      5.28 o 
  10   3   1      282.25      283.79      9.17 o 
  11   3   1      133.98      142.24      5.28 o 
 -11   4   1       12.76       10.00      1.67 o 
 -10   4   1        0.16        0.83      0.97 o 
  -9   4   1        2.45        3.88      0.73 o 
  -8   4   1      140.90      131.77      4.41 o 
  -7   4   1        2.05        3.17      1.76 o 
  -6   4   1       63.52       51.89      1.48 o 
  -5   4   1       50.52       56.18      1.14 o 
  -4   4   1     1084.97     1073.70     11.67 o 
  -3   4   1      927.48     1057.92     10.05 o 
  -2   4   1       38.68       53.11      1.08 o 
  -1   4   1     3713.07     3684.35     34.03 o 
   0   4   1        4.07        3.04      0.23 o 
   1   4   1      136.94      164.93      1.94 o 
   2   4   1      113.45      130.72      1.47 o 
   3   4   1     1864.32     1895.77     18.76 o 
   4   4   1       65.85       59.20      1.08 o 
   5   4   1     1107.90     1117.76     13.02 o 
   6   4   1       64.96       76.87      1.22 o 
   7   4   1       67.07       70.14      1.28 o 
   8   4   1        0.14        0.23      0.24 o 
   9   4   1       95.20       93.28      2.37 o 
  10   4   1       22.67       26.53      1.94 o 
  11   4   1        6.24        5.56      1.11 o 
 -10   5   1        7.95       10.28      1.81 o 
  -9   5   1       11.36        9.17      1.67 o 
  -8   5   1      169.37      161.18      4.46 o 
  -7   5   1      194.84      175.44      6.39 o 
  -6   5   1      338.60      323.43      7.60 o 
  -5   5   1      114.68      119.34      2.78 o 
  -4   5   1       16.15       18.04      0.70 o 
  -3   5   1       14.61       12.66      0.53 o 
  -2   5   1     1911.19     2056.78     20.40 o 
  -1   5   1       15.82       12.70      0.47 o 
   0   5   1     3418.83     3766.87     41.38 o 
   1   5   1      139.75      150.61      1.78 o 
   2   5   1      583.73      572.44      5.95 o 
   3   5   1      261.98      257.64      2.82 o 
   4   5   1        1.71        2.41      0.26 o 
   5   5   1      817.20      802.51      9.63 o 
   6   5   1      170.51      185.37      3.32 o 
   7   5   1       45.52       51.29      1.74 o 
   8   5   1       25.43       24.57      1.38 o 
   9   5   1       33.77       35.82      1.40 o 
  10   5   1       11.75       14.14      2.15 o 
  11   5   1        9.54       10.97      1.67 o 
 -10   6   1       20.74       23.75      2.64 o 
  -9   6   1       26.53       22.50      2.50 o 
  -8   6   1       17.60       14.23      2.43 o 
  -7   6   1        1.42        0.00      0.63 o 
  -6   6   1      345.54      342.52      8.24 o 
  -5   6   1       25.47       18.47      1.42 o 
  -4   6   1      847.40      819.30     17.55 o 
  -3   6   1        4.41        5.25      0.34 o 
  -2   6   1      670.99      620.65      6.61 o 
  -1   6   1       25.55       25.19      0.69 o 
   0   6   1      110.68      134.17      1.63 o 
   1   6   1       76.50       99.95      1.46 o 
   2   6   1     1018.10     1047.66     10.62 o 
   3   6   1      253.88      261.38      2.80 o 
   4   6   1      160.00      166.01      2.50 o 
   5   6   1       28.18       28.74      1.24 o 
   6   6   1       51.84       53.05      1.77 o 
   7   6   1        0.01        0.00      0.38 o 
   8   6   1       82.33       73.45      2.17 o 
   9   6   1       62.68       68.67      2.87 o 
  10   6   1        0.15        0.44      0.67 o 
  -9   7   1       30.15       37.64      3.19 o 
  -8   7   1      154.77      179.19      7.78 o 
  -7   7   1        9.39        8.46      1.13 o 
  -6   7   1       73.58       53.59      5.28 o 
  -5   7   1      472.54      454.77     10.69 o 
  -4   7   1       22.89       21.34      1.36 o 
  -3   7   1      389.01      388.28      6.18 o 
  -2   7   1      114.95      120.93      1.65 o 
  -1   7   1      252.62      240.96      2.80 o 
   0   7   1       32.64       41.16      0.87 o 
   1   7   1        0.76        0.45      0.23 o 
   2   7   1      124.29      112.74      1.65 o 
   3   7   1      124.96      135.55      2.15 o 
   4   7   1        0.05        0.43      0.35 o 
   5   7   1       82.97       80.63      2.50 o 
   6   7   1      259.42      243.55      5.15 o 
   7   7   1       18.13       19.86      1.29 o 
   8   7   1       34.18       32.08      1.54 o 
   9   7   1        0.38        1.70      0.87 o 
  10   7   1       32.27       30.14      2.64 o 
  -8   8   1        1.79        1.94      1.39 o 
  -7   8   1       60.62       60.70      4.03 o 
  -6   8   1       26.84       24.17      2.64 o 
  -5   8   1      287.84      153.08      6.81 o 
  -4   8   1       54.96       54.23      1.72 o 
  -3   8   1      167.64      165.20      3.24 o 
  -2   8   1       22.63       19.76      1.03 o 
  -1   8   1       14.88       16.72      0.76 o 
   0   8   1        0.77        0.22      0.27 o 
   1   8   1      172.37      179.62      2.45 o 
   2   8   1       28.03       27.80      0.99 o 
   3   8   1        0.01        0.41      0.36 o 
   4   8   1      980.13      979.19     14.48 o 
   5   8   1       51.34       49.13      1.90 o 
   6   8   1      188.93      168.33      4.08 o 
   7   8   1        0.00        0.00      0.68 o 
   8   8   1        1.24        0.72      0.77 o 
   9   8   1        0.59        0.30      0.80 o 
  -7   9   1       42.19       51.95      3.89 o 
  -6   9   1        8.83        7.50      1.81 o 
  -5   9   1        0.18        0.28      0.73 o 
  -4   9   1        7.99        6.34      0.67 o 
  -3   9   1       53.04       55.65      2.04 o 
  -2   9   1      470.83      417.86      7.78 o 
  -1   9   1      179.38      185.92      3.64 o 
   0   9   1      132.27      112.22      3.43 o 
   1   9   1       58.04       49.22      1.31 o 
   2   9   1        4.57        4.60      0.54 o 
   3   9   1      411.56      414.72      6.00 o 
   4   9   1       31.63       31.63      1.38 o 
   5   9   1       35.07       37.58      2.41 o 
   6   9   1        4.86        4.44      0.87 o 
   7   9   1       45.71       41.25      3.06 o 
   8   9   1       11.13        9.88      1.47 o 
  -6  10   1       15.01       18.34      2.78 o 
  -5  10   1        3.63        0.56      1.25 o 
  -4  10   1        4.52        3.37      0.55 o 
  -3  10   1       21.61       29.23      1.34 o 
  -2  10   1      111.94      123.08      3.83 o 
  -1  10   1        6.57        8.04      1.20 o 
   0  10   1        5.15        6.25      1.18 o 
   1  10   1       12.22       15.70      1.47 o 
   2  10   1        6.82        5.26      0.64 o 
   3  10   1       73.91       78.20      2.52 o 
   4  10   1      108.85      109.48      2.75 o 
   5  10   1       12.89       14.22      1.32 o 
   6  10   1       32.28       35.34      2.57 o 
   7  10   1        8.36        8.44      1.46 o 
  -4  11   1       48.48       54.45      4.45 o 
  -3  11   1        6.64        6.28      1.88 o 
  -2  11   1       91.64       97.84      3.44 o 
  -1  11   1      185.70      195.73      5.39 o 
   0  11   1        1.31        2.11      0.93 o 
   1  11   1       11.28       10.17      1.46 o 
   2  11   1        8.30        4.30      0.93 o 
   3  11   1       21.25       20.60      1.50 o 
   4  11   1        0.98        0.95      0.71 o 
   5  11   1        9.47       10.48      1.57 o 
   0  12   1       18.13       20.53      1.76 o 
   1  12   1       19.63       18.45      1.94 o 
  -3 -10   2        0.02        0.56      0.69 o 
  -2 -10   2        0.52        0.34      0.73 o 
  -1 -10   2        0.01        0.00      0.69 o 
   0 -10   2        8.94        7.34      1.67 o 
   1 -10   2       16.50       17.94      1.62 o 
   2 -10   2        2.09        1.10      1.11 o 
   3 -10   2        0.20        0.00      0.63 o 
  -5  -9   2       24.01       21.25      3.06 o 
  -4  -9   2       21.32       18.27      0.96 o 
  -3  -9   2       14.36       13.34      1.08 o 
  -2  -9   2        6.89        6.65      1.81 o 
  -1  -9   2       33.82       28.39      1.82 o 
   0  -9   2        0.10        0.49      0.77 o 
   1  -9   2       29.97       25.91      1.80 o 
   2  -9   2       27.26       22.38      1.70 o 
   3  -9   2        2.41        1.62      0.56 o 
   4  -9   2       22.64       31.52      2.13 o 
   5  -9   2        4.10        2.78      1.53 o 
   6  -9   2        3.39        4.72      1.81 o 
  -7  -8   2        0.06        0.00      1.11 o 
  -6  -8   2       13.20        9.72      2.08 o 
  -5  -8   2        9.15       11.78      1.56 o 
  -4  -8   2       37.72       33.31      1.17 o 
  -3  -8   2       38.68       35.87      1.33 o 
  -2  -8   2        0.25        0.00      0.45 o 
  -1  -8   2        0.00        0.00      0.56 o 
   0  -8   2        0.07        0.00      0.67 o 
   1  -8   2       60.84       47.48      1.59 o 
   2  -8   2       75.53       75.43      2.04 o 
   3  -8   2       99.17       93.47      2.29 o 
   4  -8   2       56.80       50.76      1.47 o 
   5  -8   2        2.35        2.22      1.11 o 
   6  -8   2       18.61       16.67      2.64 o 
   7  -8   2       32.57       42.51      3.61 o 
  -8  -7   2       11.72        8.89      1.94 o 
  -7  -7   2       17.53       19.45      2.64 o 
  -6  -7   2       29.50       30.87      3.06 o 
  -5  -7   2       43.71       35.43      2.06 o 
  -4  -7   2        2.51        1.22      0.48 o 
  -3  -7   2       10.10        7.87      0.79 o 
  -2  -7   2      181.87      179.49      3.47 o 
  -1  -7   2        0.49        0.00      0.43 o 
   0  -7   2        1.62        1.09      0.44 o 
   1  -7   2       65.99       61.87      1.76 o 
   2  -7   2       22.50       16.24      1.16 o 
   3  -7   2        4.01        2.90      0.55 o 
   4  -7   2      448.37      432.45      8.32 o 
   5  -7   2       46.24       43.99      2.29 o 
   6  -7   2       14.50       16.90      1.66 o 
   7  -7   2      176.62      161.55      7.50 o 
   8  -7   2       17.74       18.75      2.64 o 
  -9  -6   2        7.41        9.58      1.94 o 
  -8  -6   2        4.30        2.78      1.25 o 
  -7  -6   2       53.16       54.58      2.71 o 
  -6  -6   2       25.65       24.96      2.36 o 
  -5  -6   2       14.49       17.44      1.94 o 
  -4  -6   2       21.30       22.35      1.51 o 
  -3  -6   2      115.11      112.56      2.34 o 
  -2  -6   2      387.81      412.79      5.86 o 
  -1  -6   2      312.79      324.96      4.12 o 
   0  -6   2      173.51      182.63      2.81 o 
   1  -6   2      186.42      180.97      2.83 o 
   2  -6   2       32.32       34.69      1.11 o 
   3  -6   2        0.16        0.00      0.38 o 
   4  -6   2        7.38        5.14      0.79 o 
   5  -6   2       67.62       59.34      2.49 o 
   6  -6   2       21.37       18.54      1.56 o 
   7  -6   2        4.64        8.70      1.17 o 
   8  -6   2       14.44       15.70      2.36 o 
   9  -6   2        1.26        0.69      1.11 o 
  -9  -5   2        0.23        0.14      0.97 o 
  -8  -5   2      107.77       99.74      5.00 o 
  -7  -5   2       19.51       17.20      2.43 o 
  -6  -5   2       67.48       65.16      2.50 o 
  -5  -5   2       82.53       82.07      6.25 o 
  -4  -5   2       15.81       16.69      1.04 o 
  -3  -5   2       34.18       36.30      0.87 o 
  -2  -5   2       54.17       46.91      1.02 o 
  -1  -5   2      698.16      721.24      8.10 o 
   0  -5   2        0.17        1.69      0.28 o 
   1  -5   2       65.11       63.95      1.22 o 
   2  -5   2      385.08      401.28      4.51 o 
   3  -5   2      435.26      447.74      5.62 o 
   4  -5   2       70.12       73.25      2.13 o 
   5  -5   2     1221.76     1203.15     25.10 o 
   6  -5   2      283.82      277.33     14.59 o 
   7  -5   2      457.87      451.70     10.39 o 
   8  -5   2       76.68       70.07      2.92 o 
   9  -5   2        2.13        1.11      1.11 o 
  10  -5   2       10.06        9.72      1.81 o 
 -10  -4   2       18.72       16.25      2.22 o 
  -9  -4   2       10.16       10.42      1.67 o 
  -8  -4   2        0.08        0.39      0.97 o 
  -7  -4   2       33.15       26.58      1.52 o 
  -6  -4   2        6.27        6.52      0.87 o 
  -5  -4   2        2.05        4.11      0.76 o 
  -4  -4   2      286.80      297.93      4.35 o 
  -3  -4   2     1256.95     1277.74     12.71 o 
  -2  -4   2     1764.17     1786.61     18.94 o 
  -1  -4   2     1047.67     1141.72     11.49 o 
   0  -4   2      113.20      113.58      1.79 o 
   1  -4   2        7.82        4.52      0.41 o 
   2  -4   2      154.79      165.98      2.19 o 
   3  -4   2       79.39       84.78      1.15 o 
   4  -4   2        2.66        2.26      0.45 o 
   5  -4   2       19.76       18.45      1.50 o 
   6  -4   2       33.90       39.39      1.72 o 
   7  -4   2        1.33        0.43      0.52 o 
   8  -4   2       12.69        7.27      0.87 o 
   9  -4   2        6.17        7.84      0.92 o 
  10  -4   2        2.25        1.39      1.11 o 
 -10  -3   2        4.68        5.70      1.25 o 
  -9  -3   2       16.52       17.92      2.08 o 
  -8  -3   2       26.80       29.91      2.64 o 
  -7  -3   2       53.57       51.74      2.06 o 
  -6  -3   2      189.71      187.16      5.63 o 
  -5  -3   2      149.76      154.93      2.84 o 
  -4  -3   2      119.42      113.42      2.18 o 
  -3  -3   2     1125.80     1272.43     12.66 o 
  -2  -3   2      238.36      237.49      2.87 o 
  -1  -3   2     1404.78     1387.87     13.75 o 
   0  -3   2     2037.57     2013.94     19.75 o 
   1  -3   2      259.26      235.90      2.50 o 
   2  -3   2      459.43      549.94      5.33 o 
   3  -3   2      226.00      184.26      2.37 o 
   4  -3   2      873.79      862.99     10.16 o 
   5  -3   2       41.41       41.46      0.99 o 
   6  -3   2       15.35       16.59      0.63 o 
   7  -3   2        1.59        1.08      0.32 o 
   8  -3   2        2.77        4.68      0.59 o 
   9  -3   2       10.43       11.71      0.97 o 
  10  -3   2       33.58       24.44      1.23 o 
  11  -3   2       19.20       17.50      1.94 o 
 -11  -2   2       11.54        7.78      1.53 o 
 -10  -2   2        0.00        0.14      0.83 o 
  -9  -2   2      116.51      123.89      5.42 o 
  -8  -2   2       38.28       33.55      1.57 o 
  -7  -2   2      189.76      184.00      4.66 o 
  -6  -2   2       11.99       12.29      0.77 o 
  -5  -2   2       41.39       41.97      1.00 o 
  -4  -2   2      268.24      313.47      3.97 o 
  -3  -2   2      736.74      765.74      8.38 o 
  -2  -2   2      913.36      871.99      8.70 o 
  -1  -2   2      140.56      138.03      1.97 o 
   0  -2   2     2929.85     2987.01     29.26 o 
   1  -2   2       50.99       43.55      0.71 o 
   2  -2   2     1486.84     1478.14     13.67 o 
   3  -2   2      518.61      488.61      5.44 o 
   4  -2   2      157.49      158.47      2.00 o 
   5  -2   2      112.93      111.28      1.43 o 
   6  -2   2      339.45      344.69      3.75 o 
   7  -2   2        6.94        8.81      0.45 o 
   8  -2   2        1.07        0.50      0.24 o 
   9  -2   2        7.06        8.41      0.59 o 
  10  -2   2       39.44       34.03      2.08 o 
  11  -2   2       75.46       65.84      3.19 o 
 -11  -1   2        1.75        3.89      1.25 o 
 -10  -1   2      119.64      102.93      4.72 o 
  -9  -1   2       22.28       19.00      1.27 o 
  -8  -1   2       62.95       66.88      2.25 o 
  -7  -1   2       55.90       56.23      1.54 o 
  -6  -1   2      443.58      458.63      8.62 o 
  -5  -1   2        0.62        0.48      0.22 o 
  -4  -1   2      581.74      580.01      7.62 o 
  -3  -1   2      951.81      971.65      9.74 o 
  -2  -1   2        5.37        6.06      0.28 o 
  -1  -1   2     8676.47     7580.70     72.78 o 
   0  -1   2      801.72      816.44      7.66 o 
   1  -1   2     2533.66     2310.97     35.59 o 
   2  -1   2     2006.77     1989.22     23.69 o 
   3  -1   2     3715.80     3411.28     37.36 o 
   4  -1   2       39.15       58.96      0.87 o 
   5  -1   2        4.97        3.09      0.25 o 
   6  -1   2      106.54       97.64      1.52 o 
   7  -1   2       48.89       41.95      0.78 o 
   8  -1   2        6.56        5.04      0.43 o 
   9  -1   2        1.76        1.68      0.33 o 
  10  -1   2       46.35       46.53      2.22 o 
  11  -1   2       26.64       29.03      1.81 o 
  12  -1   2       39.16       43.62      2.36 o 
 -11   0   2       22.80       26.53      2.22 o 
 -10   0   2        2.77        1.25      0.83 o 
  -9   0   2      270.02      281.52      5.22 o 
  -8   0   2       10.45        8.74      0.69 o 
  -7   0   2        4.95        3.35      0.35 o 
  -6   0   2      541.86      559.33      6.31 o 
  -5   0   2       62.49       85.92      1.25 o 
  -4   0   2       17.71       16.43      0.40 o 
  -3   0   2      511.86      456.64      5.07 o 
  -2   0   2       89.16      103.03      1.06 o 
  -1   0   2      336.73      370.87      3.78 o 
   0   0   2      241.42      234.82      2.33 o 
   1   0   2     1345.80     1280.62     12.03 o 
   2   0   2        6.30        6.01      0.33 o 
   3   0   2       34.33       29.16      0.66 o 
   4   0   2     1993.41     2014.05     22.82 o 
   5   0   2      100.23      106.38      1.79 o 
   6   0   2      120.75       88.88      2.69 o 
   7   0   2        7.79       15.33      1.17 o 
   8   0   2       36.28       38.59      3.96 o 
   9   0   2       38.71       37.79      1.19 o 
  10   0   2        1.78        1.30      0.32 o 
 -11   1   2        8.74        9.30      1.32 o 
 -10   1   2        1.18        1.04      0.59 o 
  -9   1   2       68.06       68.64      1.86 o 
  -8   1   2       44.78       40.11      1.09 o 
  -7   1   2      202.31      204.76      2.81 o 
  -6   1   2       45.71       42.37      1.00 o 
  -5   1   2      190.30      164.17      2.25 o 
  -4   1   2      257.70      264.41      3.36 o 
  -3   1   2       20.44       15.41      0.39 o 
  -2   1   2      181.06      167.44      1.55 o 
  -1   1   2     1851.46     1809.63     19.59 o 
   0   1   2     3991.01     3449.31     33.39 o 
   1   1   2    10381.73     8881.89    103.05 o 
   2   1   2     3973.86     3559.00     52.22 o 
   3   1   2      426.99      469.53      5.42 o 
   4   1   2     1426.85     1385.34     19.61 o 
   5   1   2      183.97      181.09      3.71 o 
   6   1   2       14.14       16.54      1.25 o 
   7   1   2        0.42        1.32      0.49 o 
   8   1   2       60.76       61.26      3.33 o 
   9   1   2     1078.33     1141.95     32.92 o 
  10   1   2       48.86       50.28      3.33 o 
 -11   2   2       19.78       21.67      1.57 o 
 -10   2   2        1.04        0.35      0.59 o 
  -9   2   2        4.10        3.44      0.53 o 
  -8   2   2       76.16       72.60      1.69 o 
  -7   2   2       41.02       38.72      0.97 o 
  -6   2   2       32.47       50.65      1.13 o 
  -5   2   2       19.49       29.89      0.69 o 
  -4   2   2       15.02       25.71      0.56 o 
  -3   2   2      134.77      124.68      1.36 o 
  -2   2   2     5256.84     4798.22     43.84 o 
  -1   2   2     2058.09     1956.78     17.74 o 
   0   2   2      137.39      115.64      1.11 o 
   1   2   2     1251.48     1314.71     12.96 o 
   2   2   2       82.53       81.11      1.40 o 
   3   2   2     7566.64     6489.16     90.22 o 
   4   2   2     1282.02     1287.52     15.88 o 
   5   2   2       97.73       90.01      1.52 o 
   6   2   2       44.45       40.08      1.67 o 
   7   2   2       64.83       64.17      2.36 o 
   8   2   2       15.68       15.70      1.94 o 
   9   2   2      725.34      724.12     21.95 o 
  10   2   2       94.22       99.60      5.00 o 
 -11   3   2       21.91       17.92      1.42 o 
 -10   3   2       12.17       13.47      1.18 o 
  -9   3   2      153.21      153.64      3.39 o 
  -8   3   2       91.18       87.38      1.98 o 
  -7   3   2      379.84      382.61      7.50 o 
  -6   3   2      172.59      185.96      2.61 o 
  -5   3   2      379.83      390.39      4.58 o 
  -4   3   2      126.44      142.28      1.91 o 
  -3   3   2     1474.88     1569.77     14.12 o 
  -2   3   2      254.87      243.66      2.18 o 
  -1   3   2      629.77      623.53      5.01 o 
   0   3   2      513.87      517.77      4.97 o 
   1   3   2     2785.94     2607.68     33.99 o 
   2   3   2      992.88     1009.74     10.02 o 
   3   3   2       35.80       37.41      0.66 o 
   4   3   2     3118.69     3118.25     42.46 o 
   5   3   2       40.15       51.84      0.79 o 
   6   3   2      300.58      317.65      4.33 o 
   7   3   2      117.07      115.21      1.79 o 
   8   3   2      143.74      147.13      6.56 o 
   9   3   2       15.85       18.21      1.10 o 
  10   3   2      445.28      486.02     10.83 o 
  11   3   2      132.20      139.20      3.90 o 
  12   3   2        1.35        2.08      0.69 o 
 -10   4   2        0.16        0.42      0.59 o 
  -9   4   2        4.11        3.33      0.69 o 
  -8   4   2       63.32       46.99      1.59 o 
  -7   4   2       20.25       19.96      0.99 o 
  -6   4   2      646.67      652.74      9.85 o 
  -5   4   2        8.30        8.66      0.50 o 
  -4   4   2      704.65      710.96      7.42 o 
  -3   4   2        8.87        6.11      0.22 o 
  -2   4   2      409.73      358.30      3.31 o 
  -1   4   2      253.82      246.00      2.61 o 
   0   4   2     1702.91     1675.25     15.59 o 
   1   4   2        4.72        8.49      0.35 o 
   2   4   2       53.88       59.79      0.78 o 
   3   4   2        1.47        1.07      0.44 o 
   4   4   2      299.15      297.77      3.78 o 
   5   4   2     2142.00     2291.93     26.10 o 
   6   4   2      105.23      106.06      1.49 o 
   7   4   2       76.49       71.53      1.22 o 
   8   4   2       10.27       13.17      0.55 o 
   9   4   2        0.21        0.00      0.43 o 
  10   4   2       38.16       31.71      4.51 o 
  11   4   2       28.21       25.06      1.55 o 
 -10   5   2       18.16       23.34      2.50 o 
  -9   5   2        0.05        0.00      0.83 o 
  -8   5   2      471.44      450.63      8.49 o 
  -7   5   2       81.12       63.55      2.50 o 
  -6   5   2        1.64        1.99      0.61 o 
  -5   5   2       34.59       31.66      1.07 o 
  -4   5   2        0.61        2.57      0.29 o 
  -3   5   2      587.99      608.76      5.68 o 
  -2   5   2       13.77       18.41      0.55 o 
  -1   5   2      218.57      201.28      2.27 o 
   0   5   2      324.22      303.51      3.20 o 
   1   5   2      876.89      816.74      7.87 o 
   2   5   2       33.95       39.83      0.79 o 
   3   5   2       43.33       48.27      0.88 o 
   4   5   2        0.24        0.18      0.25 o 
   5   5   2      177.27      168.16      2.41 o 
   6   5   2       16.45       13.06      0.55 o 
   7   5   2        0.05        0.20      0.33 o 
   8   5   2       47.98       44.91      1.19 o 
   9   5   2       64.58       64.91      1.82 o 
  10   5   2        0.24        0.00      0.57 o 
  11   5   2       46.48       47.05      2.16 o 
  -9   6   2        7.23        6.81      1.53 o 
  -8   6   2       15.97       13.06      1.94 o 
  -7   6   2       79.15       88.09      3.26 o 
  -6   6   2       88.00       89.32      3.04 o 
  -5   6   2      151.48      142.42      6.46 o 
  -4   6   2      124.56      117.71      2.85 o 
  -3   6   2        8.77        8.76      0.48 o 
  -2   6   2       17.66       19.11      0.64 o 
  -1   6   2      354.93      369.71      3.93 o 
   0   6   2      259.98      234.89      2.68 o 
   1   6   2      539.69      602.84      6.03 o 
   2   6   2      574.50      584.60      6.20 o 
   3   6   2        4.33        4.95      0.44 o 
   4   6   2      451.17      436.00      5.11 o 
   5   6   2        3.26        2.78      0.38 o 
   6   6   2        4.61        5.50      0.67 o 
   7   6   2       77.56       74.26      2.12 o 
   8   6   2       17.82       18.64      1.07 o 
   9   6   2       47.94       46.02      1.62 o 
  10   6   2        1.38        1.18      0.71 o 
  11   6   2        4.87        3.79      0.97 o 
  -9   7   2       13.56       15.00      2.22 o 
  -8   7   2       20.16       20.42      2.50 o 
  -7   7   2       10.65       11.08      1.28 o 
  -6   7   2      359.55      344.23      8.53 o 
  -5   7   2      373.01      386.34     10.83 o 
  -4   7   2     1289.76     1274.90     21.39 o 
  -3   7   2       21.82       18.37      1.49 o 
  -2   7   2      563.50      569.01      6.20 o 
  -1   7   2        0.25        0.00      0.30 o 
   0   7   2      211.81      202.15      2.45 o 
   1   7   2        1.54        1.53      0.30 o 
   2   7   2      140.61      174.50      2.16 o 
   3   7   2      768.50      760.03      8.40 o 
   4   7   2       31.01       31.15      1.11 o 
   5   7   2       24.40       20.72      1.53 o 
   6   7   2        9.51        9.48      0.90 o 
   7   7   2        0.45        0.42      0.52 o 
   8   7   2        0.23        0.53      0.60 o 
   9   7   2      138.60      136.07      4.45 o 
  10   7   2        3.19        2.92      0.90 o 
  -8   8   2       37.16       34.59      3.47 o 
  -7   8   2       16.55       14.59      2.22 o 
  -6   8   2       15.50       13.75      1.47 o 
  -5   8   2       41.72       40.21      2.21 o 
  -4   8   2       87.73       85.31      2.47 o 
  -3   8   2      174.01      184.67      3.50 o 
  -2   8   2       22.12       20.54      1.05 o 
  -1   8   2       31.53       34.69      0.98 o 
   0   8   2      133.95      134.97      2.16 o 
   1   8   2      202.35      203.58      2.68 o 
   2   8   2      419.27      425.03      5.17 o 
   3   8   2     1008.22     1029.97     13.29 o 
   4   8   2       23.08       24.43      1.21 o 
   5   8   2      158.61      159.35      3.82 o 
   6   8   2       50.32       48.34      1.89 o 
   7   8   2       37.09       34.23      1.61 o 
   8   8   2        0.28        0.40      0.67 o 
   9   8   2        1.35        1.04      0.80 o 
  10   8   2        0.01        0.00      0.97 o 
  -7   9   2        1.60        0.14      1.11 o 
  -6   9   2       28.64       30.14      3.19 o 
  -5   9   2       22.88       25.40      2.15 o 
  -4   9   2       91.31       83.88      2.03 o 
  -3   9   2      282.11      289.77      5.09 o 
  -2   9   2      199.43      220.37      4.12 o 
  -1   9   2        8.12        7.31      0.76 o 
   0   9   2        0.82        1.06      0.36 o 
   1   9   2        8.52        7.72      0.85 o 
   2   9   2       26.20       26.11      1.01 o 
   3   9   2      147.09      146.31      2.47 o 
   4   9   2      190.52      193.12      3.82 o 
   5   9   2      118.14      124.42      3.39 o 
   6   9   2      102.40      100.67      2.99 o 
   7   9   2       20.69       23.77      2.08 o 
   8   9   2       19.53       16.09      1.72 o 
   9   9   2        0.95        0.57      0.87 o 
  -6  10   2        7.49        4.31      1.67 o 
  -5  10   2       63.60       76.40      4.86 o 
  -4  10   2       10.35       11.33      0.84 o 
  -3  10   2      280.26      254.99      4.73 o 
  -2  10   2        0.00        0.28      0.56 o 
  -1  10   2      103.64      109.20      3.56 o 
   0  10   2       74.70       57.91      3.82 o 
   1  10   2       90.37       99.97      4.86 o 
   2  10   2      131.83      131.59      2.41 o 
   3  10   2       13.23       12.09      0.83 o 
   4  10   2       55.61       55.74      1.96 o 
   5  10   2        0.41        1.42      0.69 o 
   6  10   2       52.11       49.45      3.61 o 
   7  10   2        1.94        2.64      1.08 o 
   8  10   2        0.94        0.00      0.83 o 
  -4  11   2        1.87        0.69      0.53 o 
  -3  11   2        2.18        2.38      0.84 o 
  -2  11   2       53.90       53.40      2.43 o 
  -1  11   2      104.52      113.43      3.72 o 
   0  11   2       78.81       76.60      2.99 o 
   1  11   2       31.90       25.73      2.29 o 
   2  11   2        7.56        8.10      3.26 o 
   3  11   2       18.87       17.16      1.11 o 
   4  11   2        0.50        1.52      0.61 o 
   5  11   2       68.70       66.93      2.69 o 
   6  11   2        5.93        4.65      1.22 o 
  -2  12   2       13.11       11.00      2.15 o 
  -1  12   2       70.05       70.74      2.97 o 
   0  12   2       13.27        7.36      1.27 o 
   1  12   2       11.45       14.61      1.74 o 
   2  12   2       13.36       13.83      1.46 o 
   3  12   2        1.37        1.81      0.83 o 
   4  12   2       13.22       14.59      2.22 o 
  -4  -9   3        0.28        0.00      1.11 o 
  -3  -9   3        0.02        0.28      0.56 o 
  -2  -9   3        4.34        2.89      0.87 o 
  -1  -9   3        0.96        1.60      0.79 o 
   0  -9   3       60.75       60.49      3.33 o 
   1  -9   3        6.94       10.76      2.22 o 
   2  -9   3        7.00       12.53      1.46 o 
   3  -9   3        0.48        2.06      0.82 o 
   4  -9   3       26.33       30.02      2.45 o 
   5  -9   3       24.34       30.14      3.75 o 
  -6  -8   3       25.91       35.14      3.89 o 
  -5  -8   3       13.39        9.58      2.22 o 
  -4  -8   3       44.73       39.21      1.36 o 
  -3  -8   3        0.22        0.00      0.44 o 
  -2  -8   3       22.05       26.27      3.13 o 
  -1  -8   3        0.08        0.22      0.83 o 
   0  -8   3      100.93      106.13      3.44 o 
   1  -8   3        2.87        1.39      1.25 o 
   2  -8   3        3.69        4.24      0.68 o 
   3  -8   3        0.12        0.44      0.50 o 
   4  -8   3        3.01        1.83      0.72 o 
   5  -8   3        0.09        0.83      1.25 o 
   6  -8   3        1.15        0.00      1.25 o 
  -7  -7   3       52.19       50.42      3.89 o 
  -6  -7   3      138.93      139.88      6.95 o 
  -5  -7   3      112.58      113.56      4.17 o 
  -4  -7   3      192.27      204.57      3.72 o 
  -3  -7   3        0.04        0.28      0.40 o 
  -2  -7   3       89.64       97.32      2.32 o 
  -1  -7   3      236.98      242.03      4.65 o 
   0  -7   3       47.40       49.09      2.43 o 
   1  -7   3        1.23        2.24      0.79 o 
   2  -7   3      281.72      277.83      4.91 o 
   3  -7   3      367.10      344.66      5.82 o 
   4  -7   3       18.82       19.34      1.81 o 
   5  -7   3        0.57        0.00      0.63 o 
   6  -7   3        8.16        5.56      1.67 o 
   7  -7   3       34.76       35.28      3.61 o 
   8  -7   3        0.01        0.00      1.25 o 
  -8  -6   3        4.20        5.56      1.67 o 
  -7  -6   3       32.07       25.14      2.92 o 
  -6  -6   3        5.68       13.67      1.42 o 
  -5  -6   3        1.94        2.35      0.83 o 
  -4  -6   3       86.61       87.70      2.25 o 
  -3  -6   3     1961.85     1976.81     24.60 o 
  -2  -6   3      303.26      312.26      6.05 o 
  -1  -6   3      192.68      187.71      3.19 o 
   0  -6   3       16.23       21.80      0.93 o 
   1  -6   3       44.81       46.25      1.33 o 
   2  -6   3       54.65       47.64      1.50 o 
   3  -6   3        7.27        6.93      0.66 o 
   4  -6   3        5.27        4.40      0.77 o 
   5  -6   3       52.46       47.35      2.31 o 
   6  -6   3        8.22       11.74      1.32 o 
   7  -6   3        3.47        4.45      1.53 o 
   8  -6   3       30.65       26.67      3.06 o 
   9  -6   3        4.86        5.00      1.67 o 
  -9  -5   3        7.51        4.03      1.53 o 
  -8  -5   3       52.93       51.12      3.61 o 
  -7  -5   3       36.73       34.57      2.01 o 
  -6  -5   3       78.77       70.64      8.96 o 
  -5  -5   3        2.78        2.88      0.83 o 
  -4  -5   3       59.61       60.76      1.96 o 
  -3  -5   3       66.52       65.96      1.59 o 
  -2  -5   3      385.95      390.91      5.56 o 
  -1  -5   3      217.47      225.72      3.05 o 
   0  -5   3        0.02        0.28      0.33 o 
   1  -5   3      121.06      117.01      1.89 o 
   2  -5   3      348.99      347.64      5.02 o 
   3  -5   3     1349.77     1343.73     19.04 o 
   4  -5   3      330.68      316.55      6.18 o 
   5  -5   3      800.93      791.95     18.34 o 
   6  -5   3       28.22       26.58      1.70 o 
   7  -5   3       40.72       36.52      1.90 o 
   8  -5   3        0.24        0.00      0.97 o 
   9  -5   3        0.32        1.53      1.25 o 
  10  -5   3       29.73       33.20      2.92 o 
  -9  -4   3        4.67        4.58      1.39 o 
  -8  -4   3        1.07        2.36      1.11 o 
  -7  -4   3        6.25        3.51      0.83 o 
  -6  -4   3        5.15        3.68      0.83 o 
  -5  -4   3        9.59        7.39      0.98 o 
  -4  -4   3        7.56        7.80      0.96 o 
  -3  -4   3       20.28       22.86      0.75 o 
  -2  -4   3      831.60      865.91      9.56 o 
  -1  -4   3       59.07       59.94      1.15 o 
   0  -4   3       61.47       57.55      1.05 o 
   1  -4   3      142.49      140.31      2.03 o 
   2  -4   3        0.05        0.94      0.23 o 
   3  -4   3       98.46      103.09      1.28 o 
   4  -4   3       51.56       48.31      3.48 o 
   5  -4   3       19.22       21.21      1.20 o 
   6  -4   3        9.15        6.78      0.77 o 
   7  -4   3       40.65       38.18      4.10 o 
   8  -4   3      221.67      243.24      8.13 o 
   9  -4   3      383.36      383.66     13.34 o 
  10  -4   3       18.19       15.84      2.08 o 
 -10  -3   3        0.00        0.00      0.97 o 
  -9  -3   3        0.32        1.39      0.97 o 
  -8  -3   3        7.66        8.61      1.07 o 
  -7  -3   3       86.98       85.67      2.94 o 
  -6  -3   3       27.66       25.01      1.47 o 
  -5  -3   3       31.46       35.90      1.72 o 
  -4  -3   3       80.41       81.65      2.15 o 
  -3  -3   3       51.56       61.44      0.97 o 
  -2  -3   3      456.41      470.44      5.39 o 
  -1  -3   3        1.44        1.35      0.22 o 
   0  -3   3      213.08      213.33      2.55 o 
   1  -3   3      344.36      415.59      4.68 o 
   2  -3   3        4.10        1.45      0.27 o 
   3  -3   3      407.31      439.47      4.41 o 
   4  -3   3      174.68      204.64      3.11 o 
   5  -3   3      175.07      177.76      2.89 o 
   6  -3   3      279.97      279.27      4.75 o 
   7  -3   3      104.44      121.10      3.07 o 
   8  -3   3       31.69       29.80      1.46 o 
   9  -3   3      177.21      197.03      4.88 o 
  10  -3   3       75.68       69.18      3.61 o 
  11  -3   3        0.14        0.00      0.97 o 
 -10  -2   3        0.12        0.42      0.83 o 
  -9  -2   3        2.70        0.00      0.83 o 
  -8  -2   3       10.18       10.33      1.07 o 
  -7  -2   3      199.72      197.59      5.15 o 
  -6  -2   3       17.89       17.47      1.32 o 
  -5  -2   3       15.92       18.79      0.96 o 
  -4  -2   3       36.31       31.72      0.82 o 
  -3  -2   3       70.14       97.74      1.37 o 
  -2  -2   3       24.82       32.30      0.62 o 
  -1  -2   3      723.09      665.21      6.45 o 
   0  -2   3      410.89      416.13      4.18 o 
   1  -2   3        5.40        7.83      0.33 o 
   2  -2   3       19.43       22.17      0.47 o 
   3  -2   3      308.42      307.97      3.42 o 
   4  -2   3      263.24      253.84      3.09 o 
   5  -2   3      226.42      229.59      2.83 o 
   6  -2   3      423.19      404.88      4.69 o 
   7  -2   3       23.31       24.45      0.75 o 
   8  -2   3      103.73       92.27      2.77 o 
   9  -2   3        8.06        6.21      0.67 o 
  10  -2   3       57.72       55.15      2.92 o 
  11  -2   3       13.92       13.47      1.53 o 
 -10  -1   3       10.15       11.39      1.81 o 
  -9  -1   3       20.37       23.34      2.08 o 
  -8  -1   3        2.03        1.46      0.59 o 
  -7  -1   3       45.60       47.27      3.26 o 
  -6  -1   3      230.92      225.53      4.46 o 
  -5  -1   3       59.33       64.55      1.49 o 
  -4  -1   3       74.26       71.67      1.33 o 
  -3  -1   3      173.30      182.53      2.07 o 
  -2  -1   3       90.14      111.59      1.42 o 
  -1  -1   3      112.33      146.29      1.55 o 
   0  -1   3      685.60      741.19      7.07 o 
   1  -1   3      177.26      177.92      1.94 o 
   2  -1   3     1316.00     1316.65     11.67 o 
   3  -1   3      379.26      416.43      4.40 o 
   4  -1   3      518.29      536.31      6.49 o 
   5  -1   3      280.08      312.75      3.95 o 
   6  -1   3      300.21      313.95      3.41 o 
   7  -1   3       86.94       88.14      1.29 o 
   8  -1   3     1002.66      981.57     10.77 o 
   9  -1   3       90.39       95.29      3.61 o 
  10  -1   3       13.87       17.22      1.39 o 
  11  -1   3        6.43        6.39      0.97 o 
  12  -1   3        9.34       10.83      1.39 o 
 -10   0   3        4.16        2.08      1.11 o 
  -9   0   3       25.59       25.39      1.53 o 
  -8   0   3      126.76      119.56      3.48 o 
  -7   0   3       50.35       56.56      2.11 o 
  -6   0   3       65.98       91.75      1.84 o 
  -5   0   3        0.77        0.83      0.19 o 
  -4   0   3      208.88      173.26      2.19 o 
  -3   0   3      366.10      351.14      4.35 o 
  -2   0   3       41.69       42.23      0.62 o 
  -1   0   3     6968.98     6198.60     59.96 o 
   0   0   3     2076.46     2097.08     22.93 o 
   1   0   3      722.57      704.60      6.10 o 
   2   0   3        2.28        9.13      0.25 o 
   3   0   3     2284.72     2326.13     23.40 o 
   4   0   3       76.67       60.07      0.91 o 
   5   0   3       85.16      127.13      1.57 o 
   6   0   3       94.88       87.96      1.45 o 
   7   0   3      645.95      691.46      8.94 o 
   8   0   3      802.35      793.28     13.77 o 
   9   0   3       87.53       94.42      2.35 o 
  10   0   3       18.98       21.81      1.39 o 
 -10   1   3       34.65       40.14      2.78 o 
  -9   1   3      145.01      147.17      4.05 o 
  -8   1   3       17.80       16.09      0.82 o 
  -7   1   3      801.56      777.89     13.54 o 
  -6   1   3       11.93       15.73      1.01 o 
  -5   1   3      310.89      313.47      4.09 o 
  -4   1   3      167.00      152.78      1.99 o 
  -3   1   3      191.42      192.76      2.37 o 
  -2   1   3        0.27        0.25      0.18 o 
  -1   1   3      280.47      296.73      3.15 o 
   0   1   3     2276.17     2192.15     22.65 o 
   1   1   3      497.93      493.77      4.72 o 
   2   1   3    11082.98     9601.91     98.27 o 
   3   1   3     1249.12     1234.33     13.14 o 
   4   1   3       61.12       72.06      1.40 o 
   5   1   3       65.71       76.00      1.12 o 
   6   1   3       16.06       12.60      0.88 o 
   7   1   3      422.09      421.59      9.59 o 
   8   1   3      439.05      444.80     10.24 o 
   9   1   3      235.67      257.12      9.03 o 
  10   1   3       16.58       19.17      2.22 o 
  11   1   3       48.78       52.23      3.47 o 
 -10   2   3       13.68       16.68      1.42 o 
  -9   2   3        1.41        0.78      0.45 o 
  -8   2   3       10.81        9.06      0.77 o 
  -7   2   3       35.92       35.30      0.98 o 
  -6   2   3      386.67      387.95      5.41 o 
  -5   2   3        5.76        6.70      0.53 o 
  -4   2   3      593.45      605.82      6.76 o 
  -3   2   3     1093.48     1067.00     10.23 o 
  -2   2   3      120.19      129.12      1.41 o 
  -1   2   3     1521.96     1449.22     13.49 o 
   0   2   3     2778.76     2741.22     29.04 o 
   1   2   3     1195.73     1127.85     10.50 o 
   2   2   3     6230.09     5438.77     59.98 o 
   3   2   3     2746.89     2742.37     36.15 o 
   4   2   3       17.71       19.26      0.50 o 
   5   2   3     1827.39     1894.52     26.20 o 
   6   2   3        8.25        4.74      0.69 o 
   7   2   3      100.61      100.43      4.31 o 
   8   2   3      382.80      379.36     12.36 o 
   9   2   3        9.26       10.28      1.81 o 
  10   2   3       48.22       50.98      3.33 o 
  11   2   3        0.70        1.53      1.25 o 
 -10   3   3       34.52       36.88      3.40 o 
  -9   3   3        0.93        2.92      0.57 o 
  -8   3   3      147.37      122.17      2.90 o 
  -7   3   3        0.23        0.00      0.37 o 
  -6   3   3       61.28       61.20      2.21 o 
  -5   3   3        9.23        8.19      0.46 o 
  -4   3   3     1230.01     1311.86     13.17 o 
  -3   3   3      717.56      775.52      6.76 o 
  -2   3   3       16.96       19.34      0.40 o 
  -1   3   3      842.34      766.74      6.62 o 
   0   3   3       10.21        9.49      0.29 o 
   1   3   3      196.57      182.21      1.76 o 
   2   3   3     1048.71     1066.85      9.82 o 
   3   3   3      220.52      203.60      2.41 o 
   4   3   3       38.09       39.64      1.45 o 
   5   3   3       93.42      118.35      2.00 o 
   6   3   3      226.83      219.82      3.67 o 
   7   3   3        0.05        0.43      0.49 o 
   8   3   3        0.03        0.40      0.90 o 
   9   3   3      119.19      123.45      3.26 o 
  10   3   3       80.48       93.90      4.86 o 
  11   3   3       28.65       33.20      3.33 o 
  12   3   3       30.09       32.37      3.47 o 
 -10   4   3        4.03        1.76      0.73 o 
  -9   4   3       11.73        7.24      1.03 o 
  -8   4   3        0.44        1.37      0.53 o 
  -7   4   3      290.19      280.17      5.79 o 
  -6   4   3       16.18       19.79      1.06 o 
  -5   4   3       80.22       77.45      2.02 o 
  -4   4   3       44.75       34.58      0.77 o 
  -3   4   3        2.10        0.36      0.15 o 
  -2   4   3        1.57        1.46      0.18 o 
  -1   4   3      249.68      249.49      2.41 o 
   0   4   3        4.35        4.74      0.25 o 
   1   4   3      202.01      204.33      2.07 o 
   2   4   3     1283.47     1219.12     10.35 o 
   3   4   3      131.75      149.97      1.88 o 
   4   4   3      460.71      470.35      6.21 o 
   5   4   3      188.27      205.55      2.93 o 
   6   4   3      198.48      211.58      2.41 o 
   7   4   3        5.31        3.62      0.27 o 
   8   4   3       62.10       60.01      1.05 o 
   9   4   3        4.17        4.18      0.52 o 
  10   4   3       30.90       28.44      1.55 o 
  11   4   3       28.35       28.76      1.49 o 
  12   4   3       61.42       61.66      2.27 o 
 -10   5   3       14.34       15.46      2.85 o 
  -9   5   3       15.88       12.08      1.32 o 
  -8   5   3       67.35       69.81      3.48 o 
  -7   5   3        4.59        5.25      1.09 o 
  -6   5   3        0.68        0.08      0.40 o 
  -5   5   3       45.84       45.09      1.54 o 
  -4   5   3      933.37      925.02     11.01 o 
  -3   5   3       43.07       54.54      0.90 o 
  -2   5   3      932.31      907.27      8.80 o 
  -1   5   3     1262.82     1257.48     11.27 o 
   0   5   3        8.56        3.74      0.28 o 
   1   5   3      257.02      270.83      2.87 o 
   2   5   3      388.42      408.10      4.34 o 
   3   5   3       43.22       47.89      0.81 o 
   4   5   3       86.30       98.99      1.52 o 
   5   5   3       20.35       16.16      0.58 o 
   6   5   3      156.10      182.52      2.55 o 
   7   5   3        0.49        0.27      0.25 o 
   8   5   3       22.19       23.97      0.70 o 
   9   5   3      303.86      303.99      4.79 o 
  10   5   3        2.36        2.88      0.73 o 
  11   5   3       24.91       25.30      1.94 o 
  -9   6   3       38.20       35.84      2.92 o 
  -8   6   3       86.46       80.12      3.04 o 
  -7   6   3        3.42        5.23      0.77 o 
  -6   6   3       38.13       32.34      1.93 o 
  -5   6   3      217.75      223.34      7.78 o 
  -4   6   3       62.56       60.89      1.87 o 
  -3   6   3       30.06       38.11      0.87 o 
  -2   6   3      387.23      400.58      4.45 o 
  -1   6   3      619.89      597.53      6.00 o 
   0   6   3      165.01      210.11      2.43 o 
   1   6   3     1516.68     1614.44     15.96 o 
   2   6   3     1794.33     1774.51     17.69 o 
   3   6   3        1.26        0.50      0.12 o 
   4   6   3       11.75        9.90      0.51 o 
   5   6   3       98.90      105.43      1.93 o 
   7   6   3        1.22        2.03      0.47 o 
   8   6   3       37.21       31.88      1.33 o 
   9   6   3       71.70       63.89      1.89 o 
  10   6   3        1.93        2.75      0.53 o 
  11   6   3        0.42        1.72      0.73 o 
  -9   7   3        0.49        3.06      1.39 o 
  -8   7   3       48.97       45.84      3.47 o 
  -7   7   3        3.72        4.30      0.93 o 
  -6   7   3      179.76      166.97      4.91 o 
  -5   7   3       75.02       75.68      2.90 o 
  -4   7   3      632.36      595.55     10.70 o 
  -3   7   3      150.09      144.89      2.80 o 
  -2   7   3        2.15        1.85      0.32 o 
  -1   7   3        8.35        7.05      0.46 o 
   0   7   3       67.53       68.90      1.16 o 
   1   7   3        1.30        1.24      0.28 o 
   2   7   3       43.41       48.15      0.97 o 
   3   7   3      347.97      335.78      3.93 o 
   4   7   3       39.72       43.38      1.25 o 
   5   7   3      640.01      643.28     11.43 o 
   6   7   3        0.37        0.43      0.47 o 
   7   7   3       47.98       41.18      1.65 o 
   8   7   3       37.96       36.53      1.49 o 
   9   7   3       94.67       83.72      3.20 o 
  10   7   3        0.71        0.75      0.69 o 
  11   7   3        1.52        0.56      0.97 o 
  -8   8   3        0.60        0.00      0.97 o 
  -7   8   3        3.24        4.03      1.39 o 
  -6   8   3      140.56      157.35      4.91 o 
  -5   8   3       66.75       67.38      2.85 o 
  -4   8   3       94.73       92.57      2.02 o 
  -3   8   3      517.95      521.51      8.12 o 
  -2   8   3       19.08       19.53      1.29 o 
  -1   8   3       87.83       84.66      1.60 o 
   0   8   3      145.77      153.22      2.34 o 
   1   8   3      287.13      284.73      3.50 o 
   2   8   3       54.56       50.82      1.67 o 
   3   8   3       80.23       87.28      1.79 o 
   4   8   3        9.82        8.95      0.68 o 
   5   8   3       10.23        7.64      0.90 o 
   6   8   3        0.45        0.42      0.52 o 
   7   8   3       38.56       32.70      1.57 o 
   8   8   3       15.52       17.08      1.64 o 
   9   8   3        8.21        6.21      1.17 o 
  10   8   3       43.60       42.77      3.61 o 
  -7   9   3        2.45        1.67      1.39 o 
  -6   9   3        7.25        8.61      1.94 o 
  -5   9   3      100.32      102.78      6.74 o 
  -4   9   3       27.79       24.12      1.06 o 
  -3   9   3      488.32      510.27      8.07 o 
  -2   9   3      592.09      589.06      9.17 o 
  -1   9   3      107.80      111.81      2.55 o 
   0   9   3       53.07       58.65      1.49 o 
   1   9   3       77.19       79.82      1.89 o 
   2   9   3        0.03        0.17      0.41 o 
   3   9   3       25.81       26.26      1.00 o 
   4   9   3       12.16       11.06      0.95 o 
   5   9   3      102.04      104.96      3.02 o 
   6   9   3      152.80      155.24      3.95 o 
   7   9   3      129.71      120.47      3.35 o 
   8   9   3        0.69        0.36      0.77 o 
   9   9   3        2.38        2.94      1.00 o 
  -6  10   3       15.48       20.70      2.92 o 
  -5  10   3        4.16        3.06      1.53 o 
  -4  10   3        9.81        9.02      0.82 o 
  -3  10   3       20.29       22.75      1.46 o 
  -2  10   3       69.91       63.95      2.50 o 
  -1  10   3       17.96       18.41      1.54 o 
   0  10   3      315.77      331.41      7.76 o 
   1  10   3        0.16        0.29      0.41 o 
   2  10   3       36.30       36.04      1.34 o 
   3  10   3       86.24       81.85      2.23 o 
   4  10   3        7.83        7.71      0.91 o 
   5  10   3       40.54       38.77      1.70 o 
   6  10   3       28.01       30.31      1.86 o 
   7  10   3      165.65      175.78      5.65 o 
   8  10   3        7.40        8.30      1.42 o 
  -5  11   3       18.67       22.23      3.06 o 
  -4  11   3        0.54        0.71      0.51 o 
  -3  11   3       20.29       19.83      1.62 o 
  -2  11   3        0.04        0.20      0.73 o 
  -1  11   3       30.87       28.61      1.87 o 
   0  11   3      121.26      115.99      3.73 o 
   1  11   3      106.99       98.34      3.29 o 
   2  11   3       48.70       46.65      2.15 o 
   3  11   3       48.36       53.37      1.44 o 
   4  11   3       36.44       35.38      1.73 o 
   5  11   3        3.87        3.79      0.96 o 
   6  11   3       12.35       14.74      1.52 o 
   7  11   3       13.36       14.27      1.65 o 
  -3  12   3        2.14        4.66      2.01 o 
  -2  12   3        1.84        3.02      0.95 o 
  -1  12   3       29.14       23.75      1.94 o 
   0  12   3       15.08       13.11      1.50 o 
   1  12   3        4.75        4.39      1.07 o 
   2  12   3        0.15        0.00      0.73 o 
   3  12   3       27.70       25.70      2.22 o 
   4  12   3       19.03       19.20      1.66 o 
   5  12   3        8.05        9.90      1.33 o 
  -1  -9   4        0.35        0.73      0.83 o 
   0  -9   4        0.46        0.00      0.97 o 
   1  -9   4       28.72       27.02      1.91 o 
   2  -9   4        5.53        6.42      1.32 o 
  -4  -8   4       88.20       92.10      5.00 o 
  -3  -8   4        7.51        4.91      0.71 o 
  -2  -8   4       16.50       19.51      1.56 o 
  -1  -8   4        1.63        2.85      0.88 o 
   0  -8   4       11.24        7.95      1.13 o 
   1  -8   4        3.31        4.73      1.03 o 
   2  -8   4        1.56        0.93      0.77 o 
   3  -8   4       21.56       19.22      1.49 o 
   4  -8   4        4.03        2.25      0.86 o 
   5  -8   4       23.51       28.75      3.47 o 
  -6  -7   4       54.62       68.90      4.86 o 
  -5  -7   4        0.28        2.36      1.67 o 
  -4  -7   4      228.94      215.73      4.53 o 
  -3  -7   4       88.59       83.78      1.85 o 
  -2  -7   4       28.77       24.71      1.57 o 
  -1  -7   4       55.67       54.12      2.31 o 
   0  -7   4        5.03        3.23      0.93 o 
   1  -7   4      186.52      182.11      4.91 o 
   2  -7   4       49.38       47.78      1.64 o 
   3  -7   4       15.75       13.12      0.96 o 
   4  -7   4       12.98       15.33      1.33 o 
   5  -7   4       23.18       20.99      4.79 o 
   6  -7   4        0.02        0.00      1.11 o 
   7  -7   4       16.36       14.86      2.50 o 
  -7  -6   4       34.01       38.76      3.47 o 
  -6  -6   4       32.99       38.06      3.33 o 
  -5  -6   4      156.83      174.30      5.45 o 
  -4  -6   4        0.54        1.18      0.43 o 
  -3  -6   4        5.56        5.20      0.56 o 
  -2  -6   4       30.99       26.79      1.31 o 
  -1  -6   4       41.79       41.07      2.02 o 
   0  -6   4      144.27      147.84      8.20 o 
   1  -6   4       12.72       12.15      0.94 o 
   2  -6   4      317.59      309.14      5.32 o 
   3  -6   4      210.01      209.17      4.43 o 
   4  -6   4       82.77       74.39      2.45 o 
   5  -6   4      157.98      150.13      4.76 o 
   6  -6   4       52.50       60.14      4.38 o 
   7  -6   4        2.91        3.47      1.53 o 
   8  -6   4       22.79       26.53      3.06 o 
  -8  -5   4       11.61       15.28      2.36 o 
  -7  -5   4        0.06        0.97      1.25 o 
  -6  -5   4        3.06        5.29      1.08 o 
  -5  -5   4        1.59        0.75      0.73 o 
  -4  -5   4       17.92       16.46      1.48 o 
  -3  -5   4      431.34      443.96      8.92 o 
  -2  -5   4        9.31       11.61      0.85 o 
  -1  -5   4      349.46      359.22      5.28 o 
   0  -5   4      375.94      389.96      5.23 o 
   1  -5   4      295.80      291.22      4.44 o 
   2  -5   4      299.34      305.46      5.14 o 
   3  -5   4      104.08      104.10      2.30 o 
   4  -5   4       49.34       45.04      1.59 o 
   5  -5   4      209.58      215.98      5.93 o 
   6  -5   4        3.95        4.09      2.01 o 
   7  -5   4      115.83      119.94      3.91 o 
   8  -5   4      155.46      147.94      6.81 o 
   9  -5   4       56.12       56.95      3.89 o 
  -8  -4   4        1.30        0.97      1.11 o 
  -7  -4   4      132.97      121.27      5.97 o 
  -6  -4   4        1.46        1.57      0.73 o 
  -5  -4   4        0.06        0.00      0.63 o 
  -4  -4   4       73.45       75.60      2.23 o 
  -3  -4   4       37.67       37.57      1.24 o 
  -2  -4   4        1.49        2.38      0.50 o 
  -1  -4   4     1844.27     1878.44     18.87 o 
   0  -4   4       89.31       81.20      1.59 o 
   1  -4   4      947.18      970.23     10.72 o 
   2  -4   4      169.19      179.53      3.20 o 
   3  -4   4        1.61        3.18      0.41 o 
   4  -4   4      415.19      410.56      6.73 o 
   5  -4   4      137.69      144.02      3.57 o 
   6  -4   4      883.63      889.10     23.96 o 
   7  -4   4       60.01       53.97      2.64 o 
   8  -4   4      453.69      466.95     21.25 o 
   9  -4   4        0.06        0.83      1.11 o 
  10  -4   4        2.04        1.81      1.25 o 
  -9  -3   4        2.91        2.08      1.25 o 
  -8  -3   4        1.79        1.53      0.97 o 
  -7  -3   4       29.49       24.54      1.82 o 
  -6  -3   4      217.71      212.07      5.79 o 
  -5  -3   4      227.08      215.04      5.74 o 
  -4  -3   4       36.18       37.55      1.73 o 
  -3  -3   4       43.01       38.80      1.44 o 
  -2  -3   4      101.46       98.16      1.57 o 
  -1  -3   4      673.36      706.60      7.45 o 
   0  -3   4        0.46        0.45      0.21 o 
   1  -3   4       90.25      102.77      1.52 o 
   2  -3   4      299.58      309.70      3.58 o 
   3  -3   4      890.02      908.21      8.75 o 
   4  -3   4      432.25      429.10      5.53 o 
   5  -3   4      388.02      370.06      7.16 o 
   6  -3   4      511.24      516.26      9.58 o 
   7  -3   4      597.06      610.89     13.23 o 
   8  -3   4      295.66      308.55      7.29 o 
   9  -3   4      141.57      152.94      6.25 o 
  10  -3   4        5.45        5.28      1.39 o 
  11  -3   4       68.89       93.76      4.72 o 
  -9  -2   4       12.41       14.31      2.08 o 
  -8  -2   4        6.51        6.25      1.39 o 
  -7  -2   4       39.20       43.18      3.89 o 
  -6  -2   4      237.20      240.32      6.23 o 
  -5  -2   4        2.12        3.38      0.73 o 
  -4  -2   4      328.24      342.22      6.39 o 
  -3  -2   4       52.61       49.94      1.19 o 
  -2  -2   4      127.92      144.71      2.03 o 
  -1  -2   4       85.88       96.85      1.31 o 
   0  -2   4       25.79       21.16      0.55 o 
   1  -2   4      799.59      814.75      7.91 o 
   2  -2   4      580.50      577.53      6.36 o 
   3  -2   4        0.51        0.17      0.13 o 
   4  -2   4     1222.22     1207.14     14.08 o 
   5  -2   4       69.24       72.48      1.44 o 
   6  -2   4      216.13      202.13      3.12 o 
   7  -2   4       89.99       90.85      2.35 o 
   8  -2   4       21.52       16.73      1.13 o 
   9  -2   4        0.27        0.11      0.46 o 
  10  -2   4      180.36      176.39      4.79 o 
  11  -2   4        0.00        0.00      0.83 o 
 -10  -1   4       81.87       90.43      4.86 o 
  -9  -1   4       18.55       27.36      2.78 o 
  -8  -1   4        0.46        0.56      0.59 o 
  -7  -1   4       28.77       25.26      1.52 o 
  -6  -1   4       29.80       28.55      1.57 o 
  -5  -1   4        4.41        7.53      1.11 o 
  -4  -1   4        5.59        6.44      0.48 o 
  -3  -1   4      193.87      238.67      2.72 o 
  -2  -1   4       38.64       41.42      0.84 o 
  -1  -1   4     1298.18     1361.89     13.14 o 
   0  -1   4      126.14      124.23      1.52 o 
   1  -1   4       42.15       47.87      0.78 o 
   2  -1   4     3841.29     3797.08     38.61 o 
   3  -1   4      272.51      276.95      3.35 o 
   4  -1   4       68.85       86.35      1.33 o 
   5  -1   4       12.83       14.60      0.56 o 
   6  -1   4        2.09        1.61      0.26 o 
   7  -1   4      221.70      227.94      3.12 o 
   8  -1   4      314.31      344.46      5.45 o 
   9  -1   4        7.96        8.32      0.52 o 
  10  -1   4       41.43       38.34      2.08 o 
  11  -1   4       34.44       35.56      2.22 o 
 -10   0   4       22.10       22.36      2.64 o 
  -9   0   4       26.80       31.39      2.64 o 
  -8   0   4       17.36       16.59      1.81 o 
  -7   0   4       68.56       75.38      3.06 o 
  -6   0   4      287.63      283.68      6.91 o 
  -5   0   4       24.79       22.88      1.14 o 
  -4   0   4       92.02       85.72      1.77 o 
  -3   0   4      344.63      344.33      3.94 o 
  -2   0   4      208.82      248.96      3.23 o 
  -1   0   4     1113.73     1125.34     10.64 o 
   0   0   4       78.78       91.78      1.18 o 
   1   0   4      440.41      417.37      3.97 o 
   2   0   4     1158.07     1207.27     10.31 o 
   3   0   4        1.75        2.27      0.19 o 
   4   0   4       98.90      104.70      1.50 o 
   5   0   4     1636.74     1788.63     20.70 o 
   6   0   4      177.22      185.19      3.22 o 
   7   0   4        8.77        6.79      0.64 o 
   8   0   4      406.04      417.59      5.19 o 
   9   0   4        1.17        1.82      0.38 o 
  11   0   4       33.37       26.67      1.53 o 
  12   0   4        0.14        0.83      0.56 o 
 -10   1   4        4.43        5.56      1.39 o 
  -9   1   4       67.05       66.54      3.89 o 
  -8   1   4       82.98       79.31      2.79 o 
  -7   1   4       30.13       30.72      2.78 o 
  -6   1   4      579.88      569.91     12.55 o 
  -5   1   4       92.35       94.13      1.99 o 
  -4   1   4      365.14      362.53      5.32 o 
  -3   1   4       14.31       12.02      0.39 o 
  -2   1   4        0.04        0.75      0.17 o 
  -1   1   4     4036.89     3851.22     43.25 o 
   0   1   4     1221.43     1271.39     12.57 o 
   1   1   4      213.41      195.34      2.79 o 
   2   1   4      636.62      628.13      5.98 o 
   3   1   4       17.49       16.05      0.77 o 
   4   1   4       79.26       85.73      1.33 o 
   5   1   4      598.93      601.24      6.72 o 
   6   1   4       27.43       27.17      0.63 o 
   7   1   4      237.29      254.63      3.60 o 
   8   1   4       86.00       95.92      4.03 o 
   9   1   4        6.15        5.62      0.61 o 
  10   1   4      142.55      144.97      3.74 o 
 -10   2   4        0.20        0.42      0.97 o 
  -9   2   4       37.29       30.70      2.50 o 
  -8   2   4      113.28      114.90      2.47 o 
  -7   2   4       45.75       42.41      1.54 o 
  -6   2   4      165.17      166.11      3.66 o 
  -5   2   4        6.36        5.02      0.46 o 
  -4   2   4      705.82      712.58      7.98 o 
  -3   2   4      554.08      585.98      5.73 o 
  -2   2   4       11.42       16.22      0.50 o 
  -1   2   4      505.25      505.49      5.26 o 
   0   2   4      969.54      966.68      9.63 o 
   1   2   4     1625.77     1599.73     15.67 o 
   2   2   4      873.38      881.41      8.68 o 
   3   2   4      266.45      281.77      3.31 o 
   4   2   4      424.51      421.93      5.16 o 
   5   2   4      844.05      877.30     10.28 o 
   6   2   4        0.95        0.60      0.17 o 
   7   2   4       55.14       51.28      1.30 o 
   8   2   4      195.94      191.99      4.60 o 
   9   2   4      206.33      214.33      8.06 o 
  10   2   4      286.65      259.76      9.45 o 
  11   2   4      144.73      161.83      6.95 o 
 -10   3   4       18.02       18.72      2.71 o 
  -9   3   4        0.01        0.14      0.59 o 
  -8   3   4       86.54       90.46      2.45 o 
  -7   3   4        3.62        4.74      0.67 o 
  -6   3   4       21.28       22.36      1.38 o 
  -5   3   4      165.04      172.25      2.85 o 
  -4   3   4      315.89      303.20      3.72 o 
  -3   3   4       13.07        9.01      0.33 o 
  -2   3   4      130.35      122.83      1.83 o 
  -1   3   4      418.83      381.90      3.88 o 
   0   3   4     1188.03     1317.58     13.05 o 
   1   3   4       11.44       18.13      0.45 o 
   2   3   4      547.41      539.18      4.93 o 
   3   3   4     1334.85     1286.51     14.81 o 
   4   3   4      946.98     1110.69     14.07 o 
   5   3   4       46.18       67.93      1.16 o 
   6   3   4        1.93        2.00      0.26 o 
   7   3   4      326.66      299.32      5.60 o 
   8   3   4      376.16      368.54      8.22 o 
   9   3   4       40.24       42.81      2.71 o 
  10   3   4       96.29       95.01      4.86 o 
  11   3   4        6.60        5.97      1.67 o 
  12   3   4        1.79        1.11      1.25 o 
 -10   4   4        7.09        4.57      1.03 o 
  -9   4   4       35.01       37.10      2.01 o 
  -8   4   4        2.20        1.28      0.53 o 
  -7   4   4       55.78       51.43      1.74 o 
  -6   4   4       57.79       60.65      1.87 o 
  -5   4   4        1.67        2.01      0.47 o 
  -4   4   4       17.20       20.07      0.63 o 
  -3   4   4      214.71      244.26      2.92 o 
  -2   4   4       40.20       43.46      0.88 o 
  -1   4   4       40.40       39.63      0.65 o 
   0   4   4     1817.54     1859.78     15.70 o 
   1   4   4     1627.24     1696.43     15.05 o 
   2   4   4     3834.23     3695.96     40.78 o 
   3   4   4      723.64      794.88      8.64 o 
   4   4   4       25.38       23.46      0.59 o 
   5   4   4      284.13      294.72      4.09 o 
   6   4   4      232.80      222.08      3.45 o 
   7   4   4       64.23       65.08      1.59 o 
   8   4   4      158.84      161.51      2.66 o 
   9   4   4       37.21       36.90      2.64 o 
  10   4   4        7.77        7.45      0.84 o 
  11   4   4        3.14        1.09      0.51 o 
  12   4   4       23.71       25.28      3.19 o 
  -9   5   4        6.36        6.39      1.08 o 
  -8   5   4       22.62       18.04      1.52 o 
  -7   5   4       50.18       41.14      1.58 o 
  -6   5   4       10.32        9.89      0.92 o 
  -5   5   4      562.97      551.78     10.07 o 
  -4   5   4      536.68      510.04      7.06 o 
  -3   5   4      131.12      126.05      2.03 o 
  -2   5   4      435.57      442.92      4.57 o 
  -1   5   4       88.29       62.61      0.94 o 
   0   5   4     2707.56     2819.69     24.90 o 
   1   5   4      617.43      686.70      6.35 o 
   2   5   4      204.44      205.63      2.76 o 
   3   5   4        2.71        2.72      0.25 o 
   4   5   4     1266.40     1307.90     12.41 o 
   5   5   4       15.94        8.37      0.42 o 
   6   5   4        0.21        2.51      0.43 o 
   7   5   4      382.56      382.35      5.31 o 
   8   5   4      156.15      153.46      2.71 o 
   9   5   4        9.33        7.61      0.50 o 
  10   5   4       37.90       37.95      1.89 o 
  11   5   4       61.31       65.34      2.52 o 
  -9   6   4        1.50        0.69      0.79 o 
  -8   6   4        2.27        4.12      0.98 o 
  -7   6   4        0.12        0.00      0.45 o 
  -6   6   4       48.10       53.34      1.90 o 
  -5   6   4      303.60      279.35      5.72 o 
  -4   6   4       46.92       50.61      1.53 o 
  -3   6   4        0.04        0.26      0.24 o 
  -2   6   4      227.58      232.89      2.69 o 
  -1   6   4     1190.77     1186.74     12.09 o 
   0   6   4      142.10      152.00      1.81 o 
   1   6   4     1528.21     1521.23     13.62 o 
   2   6   4       54.21       57.71      1.01 o 
   3   6   4      115.96      114.59      1.57 o 
   4   6   4       13.09       12.30      0.56 o 
   5   6   4       12.28       13.31      0.68 o 
   6   6   4        5.04        4.95      0.47 o 
   7   6   4      128.76      143.64      2.43 o 
   8   6   4       41.32       45.26      1.50 o 
   9   6   4        0.54        1.10      0.43 o 
  10   6   4      118.80      126.25      2.83 o 
  11   6   4        0.53        1.14      0.83 o 
  -9   7   4       68.30       74.87      4.58 o 
  -8   7   4       41.87       42.78      3.19 o 
  -7   7   4       40.85       44.15      2.21 o 
  -6   7   4      121.99      121.72      3.98 o 
  -5   7   4      199.86      191.60      5.35 o 
  -4   7   4      244.54      243.94      4.11 o 
  -3   7   4      353.38      348.21      5.87 o 
  -2   7   4      233.51      234.11      2.95 o 
  -1   7   4      481.18      468.06      5.22 o 
   0   7   4        0.05        0.01      0.20 o 
   1   7   4       44.29       55.51      1.06 o 
   2   7   4      350.35      373.44      4.22 o 
   3   7   4       33.30       34.80      0.69 o 
   4   7   4      330.83      319.71      4.28 o 
   5   7   4        0.12        0.58      0.52 o 
   6   7   4      185.59      179.65      4.00 o 
   7   7   4       52.01       42.80      1.61 o 
   8   7   4        1.26        2.20      0.56 o 
   9   7   4        2.19        0.91      0.49 o 
  10   7   4       10.12        8.83      1.18 o 
  11   7   4        0.80        1.36      0.82 o 
  -8   8   4      182.04      208.78      8.89 o 
  -7   8   4        5.59       11.67      2.08 o 
  -6   8   4        7.78        5.34      1.03 o 
  -5   8   4       51.84       44.30      2.29 o 
  -4   8   4       57.50       64.43      2.75 o 
  -3   8   4     1201.79     1198.89     17.26 o 
  -2   8   4      312.48      315.42      5.31 o 
  -1   8   4      743.12      761.66      8.74 o 
   0   8   4        5.24        4.45      0.46 o 
   1   8   4        9.28        7.48      0.50 o 
   2   8   4      304.22      293.28      4.07 o 
   3   8   4     1020.01     1046.46     13.64 o 
   4   8   4      103.80      114.71      2.55 o 
   5   8   4      130.30      133.69      3.39 o 
   6   8   4      106.18      102.81      3.02 o 
   7   8   4      411.09      392.03      7.66 o 
   8   8   4        0.02        1.10      0.58 o 
   9   8   4        3.48        2.36      0.87 o 
  10   8   4        9.68       12.35      1.46 o 
  -7   9   4       33.03       35.28      3.61 o 
  -6   9   4       99.98      121.54      6.25 o 
  -5   9   4        2.50        1.18      0.77 o 
  -4   9   4       73.94       75.72      2.65 o 
  -3   9   4      317.69      314.15      6.82 o 
  -2   9   4      165.72      169.92      3.43 o 
  -1   9   4       75.86       71.76      1.98 o 
   0   9   4        0.01        0.97      0.37 o 
   1   9   4      123.77      127.23      2.53 o 
   2   9   4      418.18      426.31      6.25 o 
   3   9   4      515.86      536.62      7.53 o 
   4   9   4        8.44        9.84      0.89 o 
   5   9   4      700.78      688.96     10.94 o 
   6   9   4       34.25       32.14      1.51 o 
   7   9   4        0.15        0.16      0.58 o 
   8   9   4        5.73        6.33      1.27 o 
   9   9   4        0.24        0.00      1.46 o 
  -6  10   4        2.26        3.47      1.53 o 
  -5  10   4       53.75       53.34      3.89 o 
  -4  10   4       12.61       11.71      0.84 o 
  -3  10   4        6.66        6.20      0.74 o 
  -2  10   4       20.12       20.39      1.21 o 
  -1  10   4       68.36       74.72      4.24 o 
   0  10   4      123.63      129.17      3.87 o 
   1  10   4       42.82       39.65      1.37 o 
   2  10   4        1.62        2.09      0.54 o 
   3  10   4        0.52        0.44      0.47 o 
   4  10   4        1.75        3.25      0.73 o 
   5  10   4      235.62      252.79      5.01 o 
   6  10   4      298.93      308.23      7.00 o 
   7  10   4       38.34       38.12      2.08 o 
   8  10   4       13.10       12.99      2.50 o 
  -5  11   4        6.09        6.53      1.94 o 
  -4  11   4       13.98       17.41      1.03 o 
  -3  11   4        1.49        0.86      0.73 o 
  -2  11   4       40.68       45.37      2.23 o 
  -1  11   4        1.56        1.92      0.92 o 
   0  11   4       43.16       30.39      1.87 o 
   1  11   4       60.19       61.11      2.60 o 
   2  11   4        9.29        7.68      0.77 o 
   3  11   4        2.89        2.79      0.54 o 
   4  11   4        0.30        1.29      0.61 o 
   5  11   4       30.27       34.89      1.82 o 
   6  11   4       55.73       57.99      2.51 o 
   7  11   4       13.38       14.25      1.51 o 
  -3  12   4       91.76      103.14      3.54 o 
  -2  12   4        0.07        0.00      0.82 o 
  -1  12   4        4.88        3.38      1.07 o 
   0  12   4        1.17        1.36      0.90 o 
   1  12   4        0.25        0.15      1.53 o 
   2  12   4        7.55        5.47      1.08 o 
   3  12   4       14.84       17.44      1.88 o 
   4  12   4        0.00        0.18      0.71 o 
   5  12   4        6.53        5.88      1.14 o 
  -2  -8   5       16.23       17.23      1.56 o 
  -1  -8   5        0.79        1.15      0.83 o 
   0  -8   5       29.14       29.94      2.06 o 
   1  -8   5        7.89        7.28      1.13 o 
   2  -8   5        1.35        1.65      0.87 o 
   3  -8   5       11.57       11.34      1.23 o 
   4  -8   5        4.31        5.14      1.81 o 
  -4  -7   5       36.24       34.87      2.15 o 
  -3  -7   5      117.80      117.02      3.50 o 
  -2  -7   5        0.34        1.06      1.74 o 
  -1  -7   5        0.31        0.64      0.83 o 
   0  -7   5        2.68        1.60      0.79 o 
   1  -7   5        4.12        2.87      0.93 o 
   2  -7   5        0.64        0.24      0.71 o 
   3  -7   5        4.06        2.81      0.67 o 
   4  -7   5       10.83        7.44      1.36 o 
   5  -7   5        0.01        0.00      1.11 o 
   6  -7   5       13.03        9.45      2.22 o 
  -6  -6   5        4.46        5.70      1.94 o 
  -5  -6   5      181.80      189.05      8.75 o 
  -4  -6   5        0.23        2.17      0.52 o 
  -3  -6   5      228.88      234.19      4.37 o 
  -2  -6   5       12.06       14.57      2.09 o 
  -1  -6   5        0.09        1.25      0.69 o 
   0  -6   5      202.97      201.01      5.56 o 
   1  -6   5      154.31      159.03      6.51 o 
   2  -6   5       25.22       27.37      1.21 o 
   3  -6   5       15.67       10.51      0.86 o 
   4  -6   5       28.68       32.73      2.29 o 
   5  -6   5       29.85       30.44      2.20 o 
   6  -6   5        0.06        0.97      1.25 o 
   7  -6   5        8.20       10.56      2.22 o 
  -7  -5   5       11.81        6.53      1.81 o 
  -6  -5   5        0.16        0.28      1.11 o 
  -5  -5   5        3.35        5.24      1.13 o 
  -4  -5   5       22.83       22.41      1.30 o 
  -3  -5   5       69.13       65.24      2.01 o 
  -2  -5   5      512.63      515.36      8.73 o 
  -1  -5   5       48.54       53.30      1.92 o 
   0  -5   5      237.98      251.39      5.07 o 
   1  -5   5       70.95       71.21      1.73 o 
   2  -5   5       36.04       33.81      1.27 o 
   3  -5   5      171.49      176.74      3.44 o 
   4  -5   5       73.39       77.47      2.46 o 
   5  -5   5      404.27      408.72     10.00 o 
   6  -5   5      192.03      204.51      5.83 o 
   7  -5   5       65.42       74.45      4.45 o 
   8  -5   5        4.88        6.11      1.67 o 
   9  -5   5        1.68        1.25      1.25 o 
  -8  -4   5        8.71        3.75      1.53 o 
  -7  -4   5       60.88       60.42      4.17 o 
  -6  -4   5       69.80       69.44      3.04 o 
  -5  -4   5       15.20       14.07      1.52 o 
  -4  -4   5       10.49        9.70      0.78 o 
  -3  -4   5        5.39        5.31      1.10 o 
  -2  -4   5       26.45       30.73      1.05 o 
  -1  -4   5        1.27        1.52      0.36 o 
   0  -4   5      885.71      909.09     10.28 o 
   1  -4   5        1.72        1.64      0.38 o 
   2  -4   5      338.15      347.09      5.14 o 
   3  -4   5      111.45      112.67      2.16 o 
   4  -4   5      382.36      376.30      6.68 o 
   5  -4   5      607.35      614.96     13.82 o 
   6  -4   5      260.55      251.91      6.62 o 
   7  -4   5        0.04        0.75      0.73 o 
   8  -4   5        0.63        2.92      1.25 o 
   9  -4   5       19.47       24.59      2.78 o 
  -8  -3   5        2.89        4.03      1.53 o 
  -7  -3   5       34.11       34.59      3.06 o 
  -6  -3   5        1.59        0.60      0.69 o 
  -5  -3   5       28.63       26.82      3.06 o 
  -4  -3   5       18.32       14.09      1.63 o 
  -3  -3   5        5.92        9.08      0.68 o 
  -2  -3   5       75.90       73.70      1.44 o 
  -1  -3   5       53.05       52.40      1.05 o 
   0  -3   5      266.09      263.85      3.45 o 
   1  -3   5       10.91       12.04      0.56 o 
   2  -3   5        6.53        6.63      0.62 o 
   3  -3   5        8.72        9.05      0.61 o 
   4  -3   5      109.01      111.02      2.45 o 
   5  -3   5        0.00        0.39      0.50 o 
   6  -3   5      237.33      248.29      6.32 o 
   7  -3   5      266.02      269.84     13.96 o 
   8  -3   5      150.04      158.15      4.45 o 
   9  -3   5        6.79        9.45      1.81 o 
  10  -3   5       78.94       72.79      4.17 o 
  -9  -2   5       53.55       60.56      4.17 o 
  -8  -2   5        2.05        2.36      1.25 o 
  -7  -2   5        0.43        0.00      0.63 o 
  -6  -2   5       25.38       30.10      1.82 o 
  -5  -2   5        2.60        0.00      0.76 o 
  -4  -2   5        1.63        1.19      0.54 o 
  -3  -2   5       22.67       23.31      1.42 o 
  -2  -2   5       28.27       36.82      1.11 o 
  -1  -2   5       12.52       13.85      0.54 o 
   0  -2   5      116.12      117.79      1.60 o 
   1  -2   5      202.78      204.53      2.55 o 
   2  -2   5     1631.10     1673.18     16.79 o 
   3  -2   5       11.86       12.96      0.48 o 
   4  -2   5       35.84       41.28      1.15 o 
   5  -2   5       28.15       29.22      1.52 o 
   6  -2   5      130.06      128.39      3.15 o 
   7  -2   5      495.82      473.18     10.49 o 
   8  -2   5      122.21      117.54      3.38 o 
   9  -2   5       14.94       14.21      1.17 o 
  10  -2   5      166.85      149.46      6.11 o 
  11  -2   5        0.39        1.67      1.11 o 
  -9  -1   5       18.34       23.34      2.78 o 
  -8  -1   5        0.45        0.00      0.69 o 
  -7  -1   5        0.63        0.47      0.63 o 
  -6  -1   5      116.17      109.66      3.63 o 
  -5  -1   5        5.80        5.08      1.18 o 
  -4  -1   5        0.04        0.70      0.42 o 
  -3  -1   5      431.75      412.26      5.23 o 
  -2  -1   5        0.01        0.00      0.28 o 
  -1  -1   5       18.27       15.60      0.55 o 
   0  -1   5      943.54      939.49      9.07 o 
   1  -1   5       46.32       47.35      0.96 o 
   2  -1   5      782.45      746.22      7.75 o 
   3  -1   5      120.18      124.35      1.52 o 
   4  -1   5      235.07      245.38      3.35 o 
   5  -1   5       27.77       30.41      0.90 o 
   6  -1   5       62.26       63.87      1.58 o 
   7  -1   5      109.11      103.40      2.57 o 
   8  -1   5      430.24      405.92     10.83 o 
   9  -1   5      137.29      132.44      3.68 o 
  10  -1   5        2.04        0.94      0.56 o 
  11  -1   5        2.53        3.06      0.97 o 
  -9   0   5        4.56        1.11      1.11 o 
  -8   0   5        2.79        3.75      1.25 o 
  -7   0   5       20.97       19.85      1.62 o 
  -6   0   5       11.58       10.43      1.81 o 
  -5   0   5        6.32        7.02      0.98 o 
  -4   0   5       12.90       14.17      1.11 o 
  -3   0   5      180.59      174.03      2.51 o 
  -2   0   5       50.20       43.93      0.81 o 
  -1   0   5      533.13      533.45      5.34 o 
   0   0   5      116.08      131.78      1.56 o 
   1   0   5      137.91      119.96      1.52 o 
   2   0   5      495.44      561.83      5.60 o 
   3   0   5     1901.25     2041.21     20.68 o 
   4   0   5      570.36      640.51      6.78 o 
   5   0   5      157.46      166.55      2.42 o 
   6   0   5       21.26       21.13      0.83 o 
   7   0   5       12.99       17.08      0.92 o 
   8   0   5       24.56       24.39      0.80 o 
   9   0   5       52.28       50.57      2.01 o 
  10   0   5        0.20        2.36      0.83 o 
  11   0   5        0.92        1.11      0.69 o 
  -9   1   5        2.83        2.50      1.25 o 
  -8   1   5        0.07        0.14      0.97 o 
  -7   1   5      192.48      193.78      5.35 o 
  -6   1   5       71.96       66.65      2.71 o 
  -5   1   5        8.70        8.93      1.46 o 
  -4   1   5        6.15        6.04      0.60 o 
  -3   1   5     1020.32      973.05     10.61 o 
  -2   1   5       27.77       29.78      0.91 o 
  -1   1   5      661.08      739.70      7.21 o 
   0   1   5      507.57      529.74      5.28 o 
   1   1   5     1587.69     1642.63     15.40 o 
   2   1   5       93.03      106.74      1.79 o 
   3   1   5       90.14      107.70      1.53 o 
   4   1   5      532.76      633.09      7.69 o 
   5   1   5      280.70      277.39      3.91 o 
   6   1   5      623.82      631.20      8.21 o 
   7   1   5        5.06        3.84      0.37 o 
   8   1   5        7.88       10.45      0.46 o 
   9   1   5       35.95       39.21      1.49 o 
  -9   2   5        0.10        0.00      0.83 o 
  -8   2   5        4.34        4.31      1.39 o 
  -7   2   5       11.08       11.38      1.22 o 
  -6   2   5       50.70       48.10      2.15 o 
  -5   2   5      237.11      228.78      5.84 o 
  -4   2   5       44.10       45.50      1.35 o 
  -3   2   5     1387.76     1364.95     15.64 o 
  -2   2   5       63.45       67.81      1.45 o 
  -1   2   5     2504.96     2493.30     24.41 o 
   0   2   5      782.01      714.74      7.34 o 
   1   2   5      211.26      196.94      2.16 o 
   2   2   5       65.09       69.88      1.16 o 
   3   2   5      124.31      147.06      1.94 o 
   4   2   5       38.96       35.72      0.81 o 
   5   2   5        9.95       12.58      0.50 o 
   6   2   5       35.50       36.47      0.82 o 
   7   2   5       28.84       22.63      0.65 o 
   8   2   5      563.67      543.80      8.99 o 
   9   2   5       30.81       32.90      1.41 o 
  10   2   5       83.66       92.37      4.72 o 
  -9   3   5        5.31        8.06      1.67 o 
  -8   3   5       43.84       43.02      2.43 o 
  -7   3   5      155.52      158.31      3.22 o 
  -6   3   5      161.35      158.87      4.44 o 
  -5   3   5        0.25        0.60      0.48 o 
  -4   3   5     1357.04     1328.95     17.11 o 
  -3   3   5       33.26       34.54      0.72 o 
  -2   3   5      421.74      402.84      4.69 o 
  -1   3   5      333.96      341.72      4.33 o 
   0   3   5      126.04      137.77      2.22 o 
   1   3   5      365.22      324.05      3.56 o 
   2   3   5      203.19      197.08      2.03 o 
   3   3   5      593.03      656.91      7.76 o 
   4   3   5       93.56       96.92      2.76 o 
   5   3   5     1213.34     1146.38     12.41 o 
   6   3   5      155.08      153.83      2.77 o 
   7   3   5      459.01      464.29      6.83 o 
   8   3   5      289.95      283.33      4.87 o 
   9   3   5       58.80       63.61      4.17 o 
  10   3   5       18.73       15.70      2.22 o 
  11   3   5        1.38        0.97      1.25 o 
  12   3   5        0.34        1.11      1.39 o 
  -9   4   5       15.90       19.15      1.72 o 
  -8   4   5       41.85       42.86      2.21 o 
  -7   4   5        2.58        2.97      0.61 o 
  -6   4   5      181.31      186.54      4.19 o 
  -5   4   5      122.04      113.27      2.48 o 
  -4   4   5      108.42      112.91      2.12 o 
  -3   4   5       29.18       23.05      0.62 o 
  -2   4   5      183.12      217.14      2.49 o 
  -1   4   5     1209.22     1300.76     11.76 o 
   0   4   5     4686.87     4583.37     63.05 o 
   1   4   5       50.69       34.77      0.69 o 
   2   4   5       54.31       50.46      1.23 o 
   3   4   5     2319.22     2351.76     24.71 o 
   4   4   5       91.39       98.08      1.72 o 
   5   4   5      599.88      694.45      9.06 o 
   6   4   5       39.97       39.24      0.89 o 
   7   4   5        9.79        9.44      0.50 o 
   8   4   5      342.00      356.52      6.08 o 
   9   4   5        0.13        0.00      0.83 o 
  10   4   5        7.87        8.20      1.81 o 
  11   4   5       39.42       43.41      2.43 o 
  12   4   5       85.88      111.13      5.97 o 
  -9   5   5        0.28        0.00      0.69 o 
  -8   5   5        1.75        2.49      0.83 o 
  -7   5   5       24.39       26.49      1.45 o 
  -6   5   5        0.01        0.00      0.72 o 
  -5   5   5      485.16      467.42      8.78 o 
  -4   5   5      327.45      313.40      5.28 o 
  -3   5   5      163.47      192.25      2.71 o 
  -2   5   5     1901.70     1893.66     17.93 o 
  -1   5   5      623.25      651.29      6.17 o 
   0   5   5      142.87      154.33      1.79 o 
   1   5   5      369.81      392.23      3.86 o 
   2   5   5     1867.52     1961.51     20.65 o 
   3   5   5       96.18       95.50      1.57 o 
   4   5   5        0.07        2.08      0.31 o 
   5   5   5       78.24       95.57      1.58 o 
   6   5   5      383.99      379.54      4.80 o 
   7   5   5        9.14        9.57      0.57 o 
   8   5   5       80.75       80.26      1.70 o 
   9   5   5        6.55        7.49      0.43 o 
  10   5   5        0.61        1.10      0.61 o 
  11   5   5       28.12       25.82      1.55 o 
  -9   6   5       83.75      106.59      6.74 o 
  -8   6   5       11.65       14.45      1.60 o 
  -7   6   5        0.82        0.00      0.48 o 
  -6   6   5      115.29      110.44      3.02 o 
  -5   6   5      307.19      293.68      6.04 o 
  -4   6   5      147.69      144.68      3.17 o 
  -3   6   5      718.76      696.23      8.50 o 
  -2   6   5       70.75       67.65      1.22 o 
  -1   6   5       36.46       25.34      0.67 o 
   0   6   5      288.75      265.93      2.84 o 
   1   6   5      333.59      332.77      3.80 o 
   2   6   5      229.61      211.60      2.56 o 
   3   6   5        0.94        1.54      0.21 o 
   4   6   5      221.99      209.71      2.92 o 
   5   6   5      321.27      320.38      4.65 o 
   6   6   5      289.40      300.00      7.77 o 
   7   6   5        0.12        0.70      0.46 o 
   8   6   5      321.37      296.89      5.77 o 
   9   6   5       19.35       20.58      0.99 o 
  10   6   5      108.11       97.40      3.89 o 
  11   6   5        0.44        1.93      0.76 o 
  -8   7   5        1.98        0.83      0.83 o 
  -7   7   5       18.22       14.32      1.56 o 
  -6   7   5      500.11      510.15      9.80 o 
  -5   7   5      154.64      141.35      3.61 o 
  -4   7   5      386.45      382.79      9.14 o 
  -3   7   5     2281.25     2344.32     37.43 o 
  -2   7   5        7.64        7.06      0.52 o 
  -1   7   5      174.78      173.51      2.34 o 
   0   7   5        0.05        0.31      0.25 o 
   1   7   5        0.51        0.05      0.25 o 
   2   7   5       56.51       71.79      1.16 o 
   3   7   5      760.25      768.80      7.45 o 
   4   7   5       63.31       66.33      1.35 o 
   5   7   5       30.81       31.37      1.36 o 
   6   7   5      104.36      110.96      2.83 o 
   7   7   5        6.77        3.99      0.63 o 
   8   7   5       36.11       35.98      1.50 o 
   9   7   5       64.39       69.74      2.46 o 
  10   7   5        9.57        9.15      1.20 o 
  11   7   5       32.67       38.11      2.23 o 
  -8   8   5       14.46       14.31      2.36 o 
  -7   8   5        0.50        0.00      1.11 o 
  -6   8   5       19.01       17.70      1.72 o 
  -5   8   5       29.59       33.51      1.96 o 
  -4   8   5        3.65        3.78      0.60 o 
  -3   8   5        0.84        0.40      0.47 o 
  -2   8   5      246.79      239.32      4.95 o 
  -1   8   5       66.73       69.72      1.44 o 
   0   8   5      511.26      493.95      5.97 o 
   1   8   5      649.48      661.13      7.43 o 
   2   8   5      140.84      142.57      2.48 o 
   3   8   5      121.40      124.04      2.27 o 
   4   8   5       64.24       64.34      1.77 o 
   5   8   5      553.26      564.11     10.49 o 
   6   8   5      131.66      114.88      3.02 o 
   7   8   5        5.90        4.47      1.02 o 
   8   8   5       22.93       20.27      1.14 o 
   9   8   5      122.71      120.32      4.19 o 
  10   8   5       18.68       17.48      1.94 o 
  -7   9   5        5.12        6.81      1.81 o 
  -6   9   5       35.62       38.34      3.33 o 
  -5   9   5       68.39       65.96      6.53 o 
  -4   9   5       19.44       20.75      1.54 o 
  -3   9   5      344.33      346.34      5.88 o 
  -2   9   5      100.26       95.81      2.33 o 
  -1   9   5        0.22        0.24      0.49 o 
   0   9   5      626.88      644.91      9.06 o 
   1   9   5      140.93      145.30      2.75 o 
   2   9   5      328.33      322.64      4.96 o 
   3   9   5     1563.60     1575.57     20.23 o 
   4   9   5        0.70        0.23      0.64 o 
   5   9   5        5.12        3.60      0.83 o 
   6   9   5      122.64      120.30      3.34 o 
   7   9   5        3.80        4.95      0.73 o 
   8   9   5      117.65      117.65      3.41 o 
   9   9   5        0.93        1.26      0.95 o 
  10   9   5        3.72        5.56      1.67 o 
  -6  10   5       31.47       34.03      3.61 o 
  -5  10   5        5.17        4.31      1.67 o 
  -4  10   5        0.01        0.00      0.43 o 
  -3  10   5       57.62       58.98      1.81 o 
  -2  10   5        6.87        7.26      0.81 o 
  -1  10   5      198.08      205.73      7.64 o 
   0  10   5      138.52      130.54      3.97 o 
   1  10   5      124.03      125.99      2.59 o 
   2  10   5       67.24       74.11      1.83 o 
   3  10   5        4.38        4.83      0.62 o 
   4  10   5        8.91        9.12      1.08 o 
   5  10   5       19.11       19.08      1.51 o 
   6  10   5      423.61      422.86      7.44 o 
   7  10   5        0.01        0.27      0.73 o 
   8  10   5      116.07      109.20      4.19 o 
   9  10   5      100.53       95.88      3.26 o 
  -5  11   5       32.65       40.56      3.61 o 
  -4  11   5       13.81       14.42      1.28 o 
  -3  11   5        0.82        1.87      2.08 o 
  -2  11   5        2.11        0.54      0.76 o 
  -1  11   5       49.03       44.36      2.23 o 
   0  11   5        7.60        8.92      1.27 o 
   1  11   5       42.15       49.04      5.70 o 
   2  11   5       24.88       24.38      1.28 o 
   3  11   5        0.23        0.04      0.51 o 
   4  11   5      268.18      274.19      6.98 o 
   5  11   5       10.23       11.32      1.12 o 
   6  11   5        0.08        1.07      0.86 o 
   7  11   5      243.72      251.28      6.09 o 
  -3  12   5       20.00       25.06      1.77 o 
  -2  12   5       27.60       31.08      2.00 o 
  -1  12   5        8.15        6.56      1.20 o 
   0  12   5        7.76        8.26      1.32 o 
   1  12   5       22.09       19.68      1.72 o 
   2  12   5       78.32       78.08      2.89 o 
   3  12   5        0.34        0.71      0.52 o 
   4  12   5        2.45        4.26      0.87 o 
   5  12   5       18.42       18.33      1.68 o 
   6  12   5        0.95        3.10      1.01 o 
   1  13   5       79.08       85.86      4.24 o 
   2  13   5        0.03        1.11      0.88 o 
  -2  -7   6        5.03        4.60      0.73 o 
  -1  -7   6        0.09        0.34      0.73 o 
   0  -7   6        2.16        1.01      0.83 o 
   1  -7   6       15.21       13.77      1.46 o 
   2  -7   6       52.32       55.88      5.63 o 
   3  -7   6        9.92       10.23      1.16 o 
   4  -7   6       62.83       61.25      3.08 o 
  -4  -6   6        3.21        1.14      0.61 o 
  -3  -6   6        1.46        0.26      0.67 o 
  -2  -6   6        1.74        3.66      0.67 o 
  -1  -6   6       31.00       36.85      1.96 o 
   0  -6   6        2.04        5.39      0.98 o 
   1  -6   6       13.44       12.27      1.32 o 
   2  -6   6        1.28        0.32      0.76 o 
   3  -6   6       37.37       35.60      3.01 o 
   4  -6   6       14.17       11.63      1.56 o 
   5  -6   6      138.75      146.27      7.36 o 
   6  -6   6        5.97        5.56      1.81 o 
  -5  -5   6        0.30        0.00      0.97 o 
  -4  -5   6        0.20        0.53      0.44 o 
  -3  -5   6       15.59       19.05      1.27 o 
  -2  -5   6       10.35       11.29      0.94 o 
  -1  -5   6      126.21      122.39      4.65 o 
   0  -5   6       52.23       58.48      6.25 o 
   1  -5   6       31.03       30.61      1.72 o 
   2  -5   6        0.02        0.00      0.39 o 
   3  -5   6       45.80       50.34      1.84 o 
   4  -5   6      103.06      104.34      3.87 o 
   5  -5   6      148.57      161.23      5.10 o 
   6  -5   6       65.16       73.07      4.72 o 
   7  -5   6       16.42       16.39      2.50 o 
   8  -5   6        0.63        1.53      1.39 o 
  -6  -4   6        0.16        0.14      1.11 o 
  -5  -4   6        8.28        7.10      1.22 o 
  -4  -4   6        0.37        0.58      0.49 o 
  -3  -4   6       14.62       17.45      1.04 o 
  -2  -4   6      197.57      197.14      3.31 o 
  -1  -4   6        3.03        3.75      0.62 o 
   0  -4   6      233.03      231.79      8.54 o 
   1  -4   6       40.78       39.81      1.27 o 
   2  -4   6       83.48       88.71      1.95 o 
   3  -4   6        1.91        1.85      0.46 o 
   4  -4   6       77.67       81.72      2.61 o 
   5  -4   6      103.07      105.15      4.45 o 
   6  -4   6       31.71       41.95      2.99 o 
   7  -4   6        0.52        0.14      1.11 o 
   8  -4   6        2.23        0.97      1.11 o 
   9  -4   6       15.91       10.97      2.08 o 
  -7  -3   6        7.81        4.31      1.67 o 
  -6  -3   6       46.85       40.42      3.33 o 
  -5  -3   6        2.29        1.81      0.88 o 
  -4  -3   6        5.56        3.53      0.51 o 
  -3  -3   6       52.53       61.44      2.67 o 
  -2  -3   6       69.14       67.39      2.73 o 
  -1  -3   6       50.76       51.43      3.34 o 
   0  -3   6        0.01        0.93      0.34 o 
   1  -3   6      145.77      148.60      2.53 o 
   2  -3   6       33.55       31.55      1.04 o 
   3  -3   6       86.32       88.24      2.52 o 
   4  -3   6        3.77        4.11      0.62 o 
   5  -3   6        1.39        0.97      0.56 o 
   6  -3   6        0.23        3.85      0.83 o 
   7  -3   6      135.06      136.06      4.17 o 
   8  -3   6        1.33        1.25      1.11 o 
   9  -3   6        1.31        4.17      1.39 o 
  10  -3   6       14.37       15.70      2.36 o 
  -8  -2   6        2.14        2.22      1.39 o 
  -7  -2   6       32.35       33.48      3.47 o 
  -6  -2   6       17.52       14.45      1.57 o 
  -5  -2   6       12.09       12.08      1.42 o 
  -4  -2   6       81.26       73.38      1.71 o 
  -3  -2   6       13.72       16.46      0.88 o 
  -2  -2   6      189.99      200.24      3.65 o 
  -1  -2   6      189.04      183.20      2.57 o 
   0  -2   6       17.23       18.42      0.71 o 
   1  -2   6       98.52       97.72      1.55 o 
   2  -2   6      607.22      659.64      8.13 o 
   3  -2   6        2.26        4.66      0.48 o 
   4  -2   6        1.94        2.90      0.52 o 
   5  -2   6       49.20       55.59      2.16 o 
   6  -2   6       15.25       16.11      1.32 o 
   7  -2   6      143.40      151.22      4.27 o 
   8  -2   6       28.69       20.55      1.52 o 
   9  -2   6      208.29      195.58      7.64 o 
  10  -2   6        6.49        4.31      1.39 o 
  -8  -1   6       22.45       21.95      2.78 o 
  -7  -1   6        2.92        1.39      1.11 o 
  -6  -1   6        0.35        0.00      0.59 o 
  -5  -1   6       53.19       54.36      4.51 o 
  -4  -1   6      133.29      125.27      2.44 o 
  -3  -1   6        0.01        0.44      0.35 o 
  -2  -1   6       77.36       74.39      1.48 o 
  -1  -1   6        5.19        3.15      0.34 o 
   0  -1   6       15.46       11.19      0.76 o 
   1  -1   6       16.35       16.75      0.63 o 
   2  -1   6       31.24       44.54      1.02 o 
   3  -1   6      220.51      244.77      3.12 o 
   4  -1   6       48.21       51.79      1.48 o 
   5  -1   6      379.55      361.52      7.06 o 
   6  -1   6      332.19      345.57      6.82 o 
   7  -1   6        0.11        0.96      0.53 o 
   8  -1   6        1.64        2.62      0.63 o 
   9  -1   6        0.02        0.00      0.43 o 
  10  -1   6        5.31        6.11      1.25 o 
  11  -1   6       13.78       15.00      1.81 o 
  -8   0   6        1.75        3.89      1.39 o 
  -7   0   6        0.16        0.21      0.69 o 
  -6   0   6        1.76        1.23      1.32 o 
  -5   0   6       23.45       21.73      1.72 o 
  -4   0   6        1.61        1.60      0.33 o 
  -3   0   6       41.26       44.98      1.29 o 
  -2   0   6       11.83       18.18      0.69 o 
  -1   0   6     1441.46     1433.44     14.51 o 
   0   0   6      107.86      133.50      1.63 o 
   1   0   6       13.24       14.32      0.55 o 
   2   0   6      377.88      400.48      4.45 o 
   3   0   6      143.64      171.00      1.92 o 
   4   0   6       34.24       32.77      0.95 o 
   5   0   6        2.75        2.45      0.43 o 
   6   0   6       29.94       29.26      1.29 o 
   7   0   6        0.98        1.75      0.48 o 
   8   0   6       57.34       61.54      4.58 o 
   9   0   6        1.95        3.31      0.63 o 
  10   0   6       91.80      112.16      2.97 o 
  11   0   6        5.07        5.70      1.25 o 
  -9   1   6        2.29        3.47      1.53 o 
  -8   1   6        1.13        0.69      1.11 o 
  -7   1   6      124.97      122.78      4.12 o 
  -6   1   6        1.25        1.47      1.04 o 
  -5   1   6        5.67        4.45      0.98 o 
  -4   1   6       88.40       82.75      2.79 o 
  -3   1   6      129.80      134.64      2.08 o 
  -2   1   6       64.17       68.52      1.15 o 
  -1   1   6      575.65      563.61      6.03 o 
   0   1   6       52.76       61.64      1.06 o 
   1   1   6      116.04      101.39      1.37 o 
   2   1   6      117.47       98.93      2.89 o 
   3   1   6      290.98      266.06      2.84 o 
   4   1   6        2.31        3.39      0.34 o 
   5   1   6      383.78      374.48      6.75 o 
   6   1   6        0.06        0.56      0.32 o 
   7   1   6        4.18        5.21      0.53 o 
   8   1   6        7.08        8.41      0.77 o 
   9   1   6        9.18        7.25      0.94 o 
  10   1   6       58.31       62.37      2.92 o 
  11   1   6       44.20       50.98      2.64 o 
  -9   2   6        1.46        1.11      1.11 o 
  -8   2   6       29.63       28.75      3.06 o 
  -7   2   6       61.59       60.72      2.69 o 
  -6   2   6       18.02       15.39      1.56 o 
  -5   2   6      434.53      415.96      9.86 o 
  -4   2   6       12.94       16.47      1.12 o 
  -3   2   6       61.65       61.49      1.27 o 
  -2   2   6      573.24      546.95      6.28 o 
  -1   2   6       37.32       41.07      1.14 o 
   0   2   6      943.75      941.99      9.62 o 
   1   2   6      709.59      716.28      7.03 o 
   2   2   6        5.54        3.82      0.36 o 
   3   2   6      270.93      252.89      2.90 o 
   4   2   6       11.93        6.25      0.43 o 
   5   2   6      231.54      233.53      3.50 o 
   6   2   6       45.70       46.54      1.05 o 
   7   2   6       10.14        9.52      0.64 o 
   8   2   6      163.12      174.16      3.36 o 
   9   2   6      163.43      172.32      3.33 o 
  10   2   6        0.11        0.00      0.46 o 
  11   2   6      111.99      130.85      4.72 o 
  -9   3   6        9.42        7.50      1.81 o 
  -8   3   6       34.13       37.78      3.19 o 
  -7   3   6       41.74       38.50      2.06 o 
  -6   3   6      475.96      475.04     12.36 o 
  -5   3   6      800.28      780.74     17.02 o 
  -4   3   6      121.79      108.68      2.77 o 
  -3   3   6       12.85       17.80      0.70 o 
  -2   3   6      401.74      429.77      5.06 o 
  -1   3   6       34.23       24.38      0.69 o 
   0   3   6       54.37       56.61      1.02 o 
   1   3   6        0.99        0.21      0.19 o 
   2   3   6      100.84       98.76      1.48 o 
   3   3   6      440.87      476.97      5.94 o 
   4   3   6      558.49      569.69      6.47 o 
   5   3   6      971.05      968.39     12.54 o 
   6   3   6       40.83       49.79      1.09 o 
   7   3   6        9.73        8.64      0.61 o 
   8   3   6      134.03      134.90      2.64 o 
   9   3   6        4.97        6.58      0.53 o 
  10   3   6      159.76      152.52      4.07 o 
  11   3   6        3.27        2.36      1.39 o 
  -9   4   6        2.72        3.33      1.39 o 
  -8   4   6       23.86       21.81      2.64 o 
  -7   4   6       27.78       33.16      1.35 o 
  -6   4   6      345.48      337.65      5.91 o 
  -5   4   6        0.24        0.00      0.38 o 
  -4   4   6        0.84        0.69      0.42 o 
  -3   4   6        0.01        0.40      0.29 o 
  -2   4   6      636.05      660.25      7.01 o 
  -1   4   6        0.78        1.70      0.36 o 
   0   4   6      285.73      278.43      3.25 o 
   1   4   6      831.04      895.70      9.14 o 
   2   4   6       17.94       15.65      0.71 o 
   3   4   6      289.13      269.10      3.04 o 
   4   4   6     1721.23     1669.68     16.46 o 
   5   4   6      267.84      264.89      3.52 o 
   6   4   6      264.28      258.41      5.10 o 
   7   4   6       30.46       24.44      1.24 o 
   8   4   6       35.47       35.93      1.10 o 
   9   4   6        0.08        0.00      0.34 o 
  10   4   6       10.99       14.90      1.09 o 
  11   4   6        0.84        1.20      0.62 o 
  12   4   6        6.65        7.22      1.94 o 
  -8   5   6        0.16        0.00      0.73 o 
  -7   5   6       57.53       60.40      2.76 o 
  -6   5   6       63.90       57.84      2.96 o 
  -5   5   6      194.72      187.23      4.30 o 
  -4   5   6      268.07      261.71      3.63 o 
  -3   5   6       97.38       86.94      1.63 o 
  -2   5   6        1.53        1.27      0.24 o 
  -1   5   6      444.23      447.95      4.47 o 
   0   5   6        6.52        7.08      0.38 o 
   1   5   6       54.69       54.73      1.00 o 
   2   5   6        2.51        0.43      0.22 o 
   3   5   6        0.22        0.64      0.18 o 
   4   5   6      426.97      481.00      5.97 o 
   5   5   6      349.88      364.10      9.30 o 
   6   5   6      350.25      343.16     11.54 o 
   7   5   6       42.11       46.78      1.39 o 
   8   5   6       85.62       83.80      2.04 o 
   9   5   6       52.96       51.10      1.26 o 
  10   5   6       51.84       51.03      1.64 o 
  11   5   6       28.66       34.46      1.36 o 
  -8   6   6        3.43        4.25      1.03 o 
  -7   6   6       29.15       28.47      2.11 o 
  -6   6   6        1.38        6.79      0.87 o 
  -5   6   6       23.05       19.69      1.33 o 
  -4   6   6      176.00      179.35      2.97 o 
  -3   6   6       16.94       15.12      0.81 o 
  -2   6   6      270.59      255.39      3.17 o 
  -1   6   6       81.37       78.72      1.26 o 
   0   6   6      253.24      217.39      2.46 o 
   1   6   6        2.81        2.65      0.29 o 
   2   6   6      118.17      134.68      1.97 o 
   3   6   6      228.93      224.72      2.98 o 
   4   6   6      240.21      234.26      3.25 o 
   5   6   6      102.83       91.28      3.09 o 
   6   6   6       70.62       63.66      1.95 o 
   7   6   6       20.72       22.19      1.07 o 
   8   6   6       71.61       66.76      2.40 o 
   9   6   6       66.32       75.10      1.80 o 
  10   6   6       45.23       47.45      1.28 o 
  11   6   6        3.01        3.84      0.70 o 
  -8   7   6      110.20      102.90      5.76 o 
  -7   7   6      117.32      107.07      3.98 o 
  -6   7   6       12.53       15.05      1.28 o 
  -5   7   6       64.51       69.62      2.35 o 
  -4   7   6       81.37       76.25      2.25 o 
  -3   7   6       48.25       44.78      1.51 o 
  -2   7   6        5.57        3.76      0.56 o 
  -1   7   6        8.40        6.78      0.46 o 
   0   7   6        3.79        3.93      0.39 o 
   1   7   6      563.79      574.52      6.27 o 
   2   7   6        8.33        8.43      0.48 o 
   3   7   6      443.74      422.91      5.37 o 
   4   7   6      512.04      514.16      7.99 o 
   5   7   6        2.45        2.69      0.58 o 
   6   7   6       15.27       12.30      0.97 o 
   7   7   6       11.25       10.79      0.90 o 
   8   7   6       40.22       38.12      1.68 o 
   9   7   6        7.44        5.35      0.64 o 
  10   7   6       68.17       69.56      3.02 o 
  11   7   6        2.11        2.73      0.75 o 
  -7   8   6       85.91      103.49      4.03 o 
  -6   8   6       49.41       52.79      2.70 o 
  -5   8   6       59.64       61.58      3.28 o 
  -4   8   6       17.29       20.47      0.91 o 
  -3   8   6        1.01        1.34      0.46 o 
  -2   8   6       14.86       16.66      1.01 o 
  -1   8   6      401.94      385.02      5.56 o 
   0   8   6       55.58       56.09      1.27 o 
   1   8   6       10.21       11.17      0.65 o 
   2   8   6       32.21       33.61      1.14 o 
   3   8   6      105.23      105.08      2.03 o 
   4   8   6        4.14        5.42      0.66 o 
   5   8   6      242.18      239.41      5.45 o 
   6   8   6       29.23       34.57      1.54 o 
   7   8   6      114.73      114.52      3.71 o 
   8   8   6      160.18      143.25      3.12 o 
   9   8   6        0.17        0.20      0.63 o 
  10   8   6       42.62       37.44      1.82 o 
  -6   9   6      166.97      173.77      7.92 o 
  -5   9   6       71.61       68.89      4.31 o 
  -4   9   6       40.40       44.37      1.43 o 
  -3   9   6        5.92        7.15      1.08 o 
  -2   9   6      791.70      780.52     11.81 o 
  -1   9   6      263.54      263.03      4.73 o 
   0   9   6       59.45       65.55      1.61 o 
   1   9   6      662.45      658.42      9.16 o 
   2   9   6      312.54      318.56      4.91 o 
   3   9   6      119.10      123.59      2.41 o 
   4   9   6        9.52        8.13      1.06 o 
   5   9   6      968.10      977.13     17.41 o 
   6   9   6        0.29        0.94      0.67 o 
   7   9   6        0.54        0.00      0.63 o 
   8   9   6        4.64        3.77      0.88 o 
   9   9   6       36.02       35.56      1.97 o 
  10   9   6        0.26        0.00      0.77 o 
  -5  10   6       23.54       19.17      2.78 o 
  -4  10   6       66.45       73.35      1.96 o 
  -3  10   6        1.69        2.16      0.72 o 
  -2  10   6        1.39        1.99      0.63 o 
  -1  10   6      289.24      292.90      7.16 o 
   0  10   6      209.98      220.87      5.69 o 
   1  10   6        5.17        4.89      0.66 o 
   2  10   6       24.60       22.02      1.12 o 
   3  10   6        0.71        0.00      0.41 o 
   4  10   6      166.56      173.66      4.43 o 
   5  10   6        0.71        1.20      0.73 o 
   6  10   6        1.77        0.00      0.80 o 
   7  10   6      120.19      110.29      3.39 o 
   8  10   6      132.85      130.54      3.82 o 
   9  10   6        0.23        0.12      0.75 o 
  -4  11   6       10.18       10.14      1.11 o 
  -3  11   6       48.76       46.61      2.18 o 
  -2  11   6       14.08       15.18      1.46 o 
  -1  11   6       41.02       40.30      2.20 o 
   0  11   6      314.29      312.12      7.61 o 
   1  11   6        9.68        9.93      1.32 o 
   2  11   6      148.59      154.20      3.05 o 
   3  11   6       34.65       39.16      1.34 o 
   4  11   6       58.00       52.79      2.46 o 
   5  11   6       32.21       29.79      1.98 o 
   6  11   6      191.37      194.17      6.08 o 
   7  11   6       55.50       50.59      2.37 o 
   8  11   6        2.24        2.43      0.96 o 
  -3  12   6        4.59        4.50      0.98 o 
  -2  12   6        3.10        2.37      1.03 o 
  -1  12   6        6.50        6.44      1.20 o 
   0  12   6       28.61       30.61      2.64 o 
   1  12   6        3.51        3.49      1.07 o 
   2  12   6       42.40       38.93      3.54 o 
   3  12   6       87.05       92.78      2.40 o 
   4  12   6       86.44       95.50      3.31 o 
   5  12   6        2.40        3.16      0.93 o 
   6  12   6        5.44        4.78      1.06 o 
   1  13   6        6.63        8.80      1.36 o 
   2  13   6        0.37        0.00      0.83 o 
   3  13   6        4.77        4.78      0.97 o 
  -2  -6   7        4.83        6.37      1.07 o 
  -1  -6   7        4.21        2.36      0.72 o 
   0  -6   7       12.10       10.72      2.15 o 
   1  -6   7        0.07        0.40      0.73 o 
   2  -6   7       12.51       15.35      1.46 o 
   3  -6   7       17.23       22.35      1.64 o 
   4  -6   7       49.27       48.20      4.03 o 
  -4  -5   7        1.02        0.00      0.51 o 
  -3  -5   7        1.07        2.23      1.67 o 
  -2  -5   7        9.73        5.42      0.97 o 
  -1  -5   7       19.65       17.62      1.25 o 
   0  -5   7        0.61        0.00      0.69 o 
   1  -5   7       38.21       36.97      2.01 o 
   2  -5   7        2.30        4.07      0.90 o 
   3  -5   7       34.47       36.97      1.51 o 
   4  -5   7      119.61      127.36      4.56 o 
   5  -5   7        6.59        5.97      1.94 o 
   6  -5   7       29.16       30.56      3.61 o 
  -5  -4   7        1.71        3.61      1.67 o 
  -4  -4   7        0.01        0.07      0.43 o 
  -3  -4   7        0.00        0.00      0.49 o 
  -2  -4   7        0.40        0.87      0.67 o 
  -1  -4   7        2.24        1.82      0.61 o 
   0  -4   7        2.16        2.08      0.79 o 
   1  -4   7      153.93      149.90      4.22 o 
   2  -4   7       33.11       37.04      1.45 o 
   3  -4   7       84.05       84.47      1.96 o 
   4  -4   7       63.72       61.43      4.31 o 
   5  -4   7        7.35        5.76      1.13 o 
   6  -4   7      142.80      146.27      7.08 o 
   7  -4   7      143.45      143.35      6.95 o 
   8  -4   7        0.00        0.00      1.11 o 
  -6  -3   7       19.61       20.28      2.92 o 
  -5  -3   7        6.03        1.67      1.25 o 
  -4  -3   7        1.95        1.81      0.48 o 
  -3  -3   7       14.70       13.77      0.97 o 
  -2  -3   7        0.15        0.00      0.43 o 
  -1  -3   7        0.19        0.00      0.41 o 
   0  -3   7       53.99       57.99      4.45 o 
   1  -3   7      340.12      361.55      6.06 o 
   2  -3   7      289.78      305.05      5.39 o 
   3  -3   7       39.79       42.74      1.39 o 
   4  -3   7      155.57      145.31      4.06 o 
   5  -3   7        3.66        4.78      1.03 o 
   6  -3   7       20.65       20.25      1.72 o 
   7  -3   7        3.02        3.47      1.39 o 
   8  -3   7        0.02        0.00      0.97 o 
   9  -3   7        6.23        6.25      1.81 o 
  -7  -2   7        3.71        2.50      1.53 o 
  -6  -2   7       15.47       12.08      2.22 o 
  -5  -2   7       16.38       12.06      1.52 o 
  -4  -2   7       46.76       41.81      1.29 o 
  -3  -2   7      199.30      181.68      3.50 o 
  -2  -2   7       89.86       89.90      2.18 o 
  -1  -2   7        7.21        9.28      0.88 o 
   0  -2   7        5.93        5.72      0.58 o 
   1  -2   7       39.91       51.57      1.36 o 
   2  -2   7        8.58        6.72      0.60 o 
   3  -2   7       10.17       10.01      0.65 o 
   4  -2   7       13.45       14.01      1.14 o 
   5  -2   7       50.44       48.92      3.40 o 
   6  -2   7       59.86       60.48      2.50 o 
   7  -2   7       29.28       25.51      1.76 o 
   8  -2   7        3.35        0.97      0.97 o 
   9  -2   7       67.09       69.31      4.03 o 
  10  -2   7       89.01       97.93      5.14 o 
  -7  -1   7       31.57       31.81      3.47 o 
  -6  -1   7        0.00        0.28      1.11 o 
  -5  -1   7       62.64       57.92      2.74 o 
  -4  -1   7        0.35        0.54      0.38 o 
  -3  -1   7       40.10       40.56      1.52 o 
  -2  -1   7       33.07       31.63      1.20 o 
  -1  -1   7       31.83       30.40      1.05 o 
   0  -1   7       23.14       23.09      0.82 o 
   1  -1   7        2.11        0.86      0.36 o 
   2  -1   7        0.05        0.09      0.36 o 
   3  -1   7        0.09        0.16      0.30 o 
   4  -1   7      275.04      274.28      7.46 o 
   5  -1   7       39.64       42.49      1.68 o 
   6  -1   7       31.38       31.09      2.57 o 
   7  -1   7       85.25       77.74      2.80 o 
   8  -1   7       11.82       15.39      1.94 o 
   9  -1   7        5.42        4.86      1.39 o 
  10  -1   7       88.21       91.82      4.58 o 
  -8   0   7       23.48       25.98      3.19 o 
  -7   0   7       51.07       51.12      3.89 o 
  -6   0   7       31.29       35.55      2.21 o 
  -5   0   7       33.01       28.58      2.11 o 
  -4   0   7        3.57        4.11      0.76 o 
  -3   0   7        9.24        7.02      0.94 o 
  -2   0   7      161.18      176.92      3.34 o 
  -1   0   7       22.83       17.70      0.80 o 
   0   0   7       22.93       22.39      0.76 o 
   1   0   7      502.48      504.99      6.29 o 
   2   0   7       70.58       77.19      1.40 o 
   3   0   7       98.27      106.11      2.15 o 
   4   0   7      151.56      159.55      3.52 o 
   5   0   7      209.13      211.97      4.63 o 
   6   0   7        1.83        2.58      0.55 o 
   7   0   7      106.03       99.93      3.14 o 
   8   0   7        0.03        0.00      0.43 o 
   9   0   7        0.02        0.28      0.83 o 
  10   0   7       29.52       29.59      2.36 o 
  11   0   7       14.22       20.56      2.08 o 
  -8   1   7        8.41        8.47      2.08 o 
  -7   1   7       76.07       89.32      5.28 o 
  -6   1   7       72.83       75.41      4.31 o 
  -5   1   7       85.13       83.40      4.93 o 
  -4   1   7       26.22       31.03      1.09 o 
  -3   1   7        8.52        6.28      0.61 o 
  -2   1   7      554.38      566.51      7.76 o 
  -1   1   7        5.23        5.48      0.58 o 
   0   1   7        1.91        1.03      0.27 o 
   1   1   7       31.85       33.38      1.02 o 
   2   1   7      122.42      141.59      1.94 o 
   3   1   7      135.62      148.44      2.24 o 
   4   1   7       45.25       43.69      1.46 o 
   5   1   7        0.95        0.00      0.43 o 
   6   1   7        5.81        3.74      0.73 o 
   7   1   7      115.01      127.74      4.65 o 
   8   1   7        2.47        2.33      0.63 o 
   9   1   7        1.54        2.25      1.46 o 
  10   1   7       24.05       23.48      1.94 o 
  11   1   7        0.31        0.83      0.83 o 
  -8   2   7       14.52       17.64      2.64 o 
  -7   2   7       45.41       49.87      3.75 o 
  -6   2   7      133.58      133.30      4.46 o 
  -5   2   7        2.91        1.28      0.83 o 
  -4   2   7      455.81      438.10      6.86 o 
  -3   2   7        0.03        0.00      0.36 o 
  -2   2   7        0.08        0.46      0.31 o 
  -1   2   7      599.73      597.99      9.92 o 
   0   2   7      122.83      132.68      1.77 o 
   1   2   7      306.25      293.93      3.46 o 
   2   2   7       68.60       71.92      1.38 o 
   3   2   7       98.30       95.92      1.37 o 
   4   2   7       82.84       81.05      1.63 o 
   5   2   7        4.79        4.81      0.61 o 
   6   2   7       48.75       43.00      1.76 o 
   7   2   7      157.43      168.07      4.36 o 
   8   2   7       14.09       12.62      1.03 o 
   9   2   7        0.10        0.12      0.43 o 
  10   2   7       76.24       76.15      3.54 o 
  11   2   7        1.63        0.69      0.83 o 
  -8   3   7        5.58        7.78      1.81 o 
  -7   3   7        0.27        0.69      1.11 o 
  -6   3   7       32.85       32.04      1.96 o 
  -5   3   7      183.22      189.03      5.45 o 
  -4   3   7        9.48        7.65      0.62 o 
  -3   3   7      317.31      300.95      5.01 o 
  -2   3   7        6.31        8.19      0.56 o 
  -1   3   7      246.21      246.11      3.23 o 
   0   3   7       22.92       23.49      0.71 o 
   1   3   7       80.29       91.12      1.51 o 
   2   3   7        0.20        0.93      0.26 o 
   3   3   7       47.00       46.88      0.91 o 
   4   3   7      428.06      427.79      5.91 o 
   5   3   7        5.88        6.53      0.67 o 
   6   3   7        1.30        1.11      0.49 o 
   7   3   7       41.43       48.42      1.88 o 
   8   3   7      330.63      332.67      7.50 o 
   9   3   7      154.03      137.21      3.52 o 
  10   3   7        5.85        8.42      1.60 o 
  11   3   7        4.58        2.92      0.97 o 
  -8   4   7        0.97        0.83      1.11 o 
  -7   4   7        0.20        2.08      1.25 o 
  -6   4   7       49.53       46.82      2.35 o 
  -5   4   7        6.74        7.92      1.18 o 
  -4   4   7      157.41      151.77      4.53 o 
  -3   4   7        1.22        2.44      0.52 o 
  -2   4   7      506.37      491.52      6.57 o 
  -1   4   7        4.89        3.11      0.36 o 
   0   4   7        6.39        8.94      0.47 o 
   1   4   7      348.33      345.51      4.22 o 
   2   4   7      120.36      119.30      2.28 o 
   3   4   7     1013.11      991.39      9.98 o 
   4   4   7      163.61      157.31      2.37 o 
   5   4   7        4.61        3.45      0.52 o 
   6   4   7      146.93      146.58      3.93 o 
   7   4   7        4.27        7.62      0.83 o 
   8   4   7      435.51      439.96     15.35 o 
   9   4   7        3.47        4.00      0.63 o 
  10   4   7       20.37       18.78      1.41 o 
  11   4   7        9.50        8.42      1.05 o 
  -8   5   7        3.55        5.00      1.67 o 
  -7   5   7        9.23        9.45      1.94 o 
  -6   5   7        7.04        8.34      0.98 o 
  -5   5   7       10.36       12.37      1.24 o 
  -4   5   7       16.18       16.60      0.76 o 
  -3   5   7       12.67       11.72      0.71 o 
  -2   5   7      242.52      242.20      3.80 o 
  -1   5   7       93.87       95.33      1.63 o 
   0   5   7        0.31        0.13      0.26 o 
   1   5   7       55.56       49.35      1.07 o 
   2   5   7      520.31      513.35      7.57 o 
   3   5   7      178.40      161.70      2.02 o 
   4   5   7       23.78       22.18      0.77 o 
   5   5   7      170.48      162.96      4.79 o 
   6   5   7       18.10       17.08      1.22 o 
   7   5   7        0.90        0.53      0.46 o 
   8   5   7        1.37        0.69      0.53 o 
   9   5   7      135.80      132.27      3.52 o 
  10   5   7       11.40       10.76      0.83 o 
  11   5   7       20.20       19.54      2.01 o 
  -8   6   7        5.38        5.00      2.85 o 
  -7   6   7        1.42        1.11      0.88 o 
  -6   6   7       10.82        8.63      1.04 o 
  -5   6   7      150.71      154.35      3.92 o 
  -4   6   7       65.81       66.07      1.53 o 
  -3   6   7       54.93       52.28      1.39 o 
  -2   6   7      340.43      323.33      4.46 o 
  -1   6   7       13.43       14.93      0.59 o 
   0   6   7      342.72      360.70      4.84 o 
   1   6   7       47.48       49.88      0.97 o 
   2   6   7      311.69      315.73      3.92 o 
   3   6   7      147.21      144.43      2.22 o 
   4   6   7      901.76      876.20     14.76 o 
   5   6   7       74.58       64.66      2.35 o 
   6   6   7      204.19      179.94      4.76 o 
   7   6   7      151.02      154.63      4.38 o 
   8   6   7       78.00       69.07      2.35 o 
   9   6   7      144.18      142.08      3.44 o 
  10   6   7        0.73        0.53      0.52 o 
  11   6   7        9.94       11.16      0.98 o 
  -7   7   7        1.31        4.93      1.18 o 
  -6   7   7       38.17       42.89      2.43 o 
  -5   7   7       27.01       21.21      1.49 o 
  -4   7   7       49.01       47.28      1.50 o 
  -3   7   7        0.30        0.06      0.36 o 
  -2   7   7       18.48       19.08      0.96 o 
  -1   7   7      170.21      159.56      2.43 o 
   0   7   7       80.70       66.79      1.28 o 
   1   7   7      854.36      863.59      9.76 o 
   2   7   7        8.74        7.30      0.60 o 
   3   7   7       79.27       77.69      1.62 o 
   4   7   7      343.34      328.92      5.48 o 
   5   7   7      227.86      218.49      4.67 o 
   6   7   7       71.54       66.25      2.03 o 
   7   7   7       17.99       17.15      1.79 o 
   8   7   7       32.48       25.12      1.20 o 
   9   7   7       17.87       15.97      1.38 o 
  10   7   7      135.90      134.58      3.47 o 
  11   7   7       55.13       55.51      2.03 o 
  -7   8   7       15.69       15.28      1.77 o 
  -6   8   7        0.79        1.49      1.04 o 
  -5   8   7        0.71        0.00      0.56 o 
  -4   8   7       37.12       41.42      1.26 o 
  -3   8   7      253.98      266.44      4.31 o 
  -2   8   7        4.31        6.33      0.66 o 
  -1   8   7      318.78      325.57      5.01 o 
   0   8   7        6.17        4.59      0.51 o 
   1   8   7       25.70       29.00      1.03 o 
   2   8   7       60.85       62.49      1.57 o 
   3   8   7       43.17       33.99      1.09 o 
   4   8   7       49.26       54.29      1.92 o 
   5   8   7        0.72        0.24      0.53 o 
   6   8   7      609.32      563.77     19.04 o 
   7   8   7       72.92       72.91      2.27 o 
   8   8   7        1.37        0.84      0.55 o 
   9   8   7        0.37        0.00      0.69 o 
  10   8   7        0.33        0.28      0.65 o 
  -6   9   7        0.24        0.00      0.79 o 
  -5   9   7       34.56       32.31      1.95 o 
  -4   9   7       17.08       17.56      0.98 o 
  -3   9   7       14.40       12.41      0.96 o 
  -2   9   7       38.44       39.32      1.51 o 
  -1   9   7        2.19        1.57      0.75 o 
   0   9   7      305.88      313.92      5.46 o 
   1   9   7      138.21      128.82      2.98 o 
   2   9   7       10.44        9.73      0.80 o 
   3   9   7      115.97      114.86      2.27 o 
   4   9   7      138.41      118.17      3.31 o 
   5   9   7       89.76       84.40      2.67 o 
   6   9   7      214.85      203.80      4.73 o 
   7   9   7       67.96       68.76      2.91 o 
   8   9   7       20.80       17.44      1.81 o 
   9   9   7        6.65        9.06      1.48 o 
  10   9   7        0.55        1.84      0.93 o 
  -5  10   7        4.40        3.75      1.53 o 
  -4  10   7       46.55       49.42      1.98 o 
  -3  10   7        1.46        1.29      0.55 o 
  -2  10   7      153.47      148.13      5.49 o 
  -1  10   7      140.49      138.21      4.21 o 
   0  10   7        7.18        7.67      1.20 o 
   1  10   7       12.13       17.56      1.14 o 
   2  10   7      298.17      315.65      5.16 o 
   3  10   7        9.93        8.73      0.72 o 
   4  10   7       22.55       23.15      2.05 o 
   5  10   7       46.36       39.58      1.87 o 
   6  10   7       62.31       63.75      4.81 o 
   7  10   7       16.32       15.35      1.72 o 
   8  10   7        0.26        1.14      0.79 o 
   9  10   7        1.14        1.06      0.79 o 
  -4  11   7       31.28       32.41      1.67 o 
  -3  11   7       52.81       58.14      6.32 o 
  -2  11   7       70.17       74.30      2.94 o 
  -1  11   7      168.01      171.74      5.42 o 
   0  11   7        0.31        0.05      0.82 o 
   1  11   7       29.69       29.47      2.01 o 
   2  11   7       18.66       21.98      1.33 o 
   3  11   7        7.85        9.53      0.83 o 
   4  11   7        7.57        8.14      1.17 o 
   5  11   7        0.01        0.01      0.63 o 
   6  11   7       29.77       32.02      2.50 o 
   7  11   7        0.01        0.00      0.87 o 
   8  11   7       40.08       36.08      2.69 o 
  -2  12   7        3.18        3.82      1.07 o 
  -1  12   7        3.71        4.64      1.13 o 
   0  12   7       25.19       25.51      5.00 o 
   1  12   7       10.28       11.11      1.42 o 
   2  12   7       15.63       15.06      1.52 o 
   3  12   7        0.62        0.00      0.54 o 
   4  12   7        0.15        0.00      0.75 o 
   5  12   7        3.72        6.65      1.42 o 
   6  12   7        0.63        1.12      0.97 o 
   1  13   7        5.26        7.00      1.30 o 
   2  13   7        1.61        0.49      0.88 o 
   3  13   7       57.06       56.86      2.71 o 
  -1  -5   8       30.19       33.12      1.58 o 
   0  -5   8       22.14       19.73      1.66 o 
   1  -5   8        8.68        9.33      1.28 o 
   2  -5   8        3.35        5.16      1.25 o 
   3  -5   8        0.75        0.72      0.69 o 
   4  -5   8        0.87        1.81      1.53 o 
  -3  -4   8        0.00        0.00      0.63 o 
  -2  -4   8        1.81        3.35      0.90 o 
  -1  -4   8        2.42        2.61      0.86 o 
   0  -4   8       40.32       35.36      1.91 o 
   1  -4   8       13.48       12.09      1.32 o 
   2  -4   8        9.75        7.66      1.13 o 
   3  -4   8        6.23        7.88      0.86 o 
   4  -4   8       32.68       32.87      2.45 o 
   5  -4   8       15.97       14.31      2.50 o 
   6  -4   8        0.06        0.00      0.97 o 
  -4  -3   8        9.01        5.60      0.75 o 
  -3  -3   8        0.13        0.00      0.57 o 
  -2  -3   8       15.36       15.67      1.40 o 
  -1  -3   8       10.19        9.27      1.17 o 
   0  -3   8        1.32        0.93      0.61 o 
   1  -3   8      132.32      135.69      5.07 o 
   2  -3   8      247.00      252.79      4.67 o 
   3  -3   8      111.04      119.18      3.15 o 
   4  -3   8        3.52        0.84      0.83 o 
   5  -3   8        0.36        0.03      0.73 o 
   6  -3   8        3.73        2.64      1.39 o 
   7  -3   8        0.12        0.28      1.11 o 
   8  -3   8        7.40        7.22      1.81 o 
  -5  -2   8       17.21       19.72      2.92 o 
  -4  -2   8       17.38       13.92      0.90 o 
  -3  -2   8      219.71      218.31      4.17 o 
  -2  -2   8        1.50        2.07      0.63 o 
  -1  -2   8       25.35       23.57      1.60 o 
   0  -2   8      126.38      119.83      3.46 o 
   1  -2   8        8.63        9.11      0.82 o 
   2  -2   8       94.09       90.91      2.57 o 
   3  -2   8       87.47       98.43      2.10 o 
   4  -2   8       11.09       13.36      1.46 o 
   5  -2   8       27.78       25.82      1.96 o 
   6  -2   8        1.01        2.90      0.87 o 
   7  -2   8        0.36        0.00      0.83 o 
   8  -2   8       47.68       40.56      3.19 o 
   9  -2   8        9.10       12.08      2.08 o 
  -6  -1   8        0.31        0.00      1.25 o 
  -5  -1   8       27.99       29.22      3.06 o 
  -4  -1   8        0.86        0.73      0.48 o 
  -3  -1   8        0.16        0.15      0.46 o 
  -2  -1   8        3.30        4.67      0.68 o 
  -1  -1   8        0.10        0.42      0.50 o 
   0  -1   8        0.49        0.00      0.39 o 
   1  -1   8        0.70        0.00      0.39 o 
   2  -1   8        8.62        8.97      0.77 o 
   3  -1   8       38.98       32.07      1.22 o 
   4  -1   8        2.51        3.30      0.83 o 
   5  -1   8        9.14       11.46      1.74 o 
   6  -1   8       13.28       12.51      1.36 o 
   7  -1   8       11.21       12.01      1.32 o 
   8  -1   8        6.01        4.17      1.39 o 
   9  -1   8       33.63       27.50      2.78 o 
  -7   0   8        6.80        5.28      1.81 o 
  -6   0   8       12.39       10.42      2.22 o 
  -5   0   8       10.33       10.56      1.46 o 
  -4   0   8        3.59        3.41      0.53 o 
  -3   0   8        7.15        6.18      0.69 o 
  -2   0   8       27.55       29.06      1.50 o 
  -1   0   8      102.03      100.92      2.34 o 
   0   0   8       15.47       14.65      0.85 o 
   1   0   8       26.74       24.40      1.28 o 
   2   0   8        0.12        0.53      0.44 o 
   3   0   8       43.15       38.63      1.26 o 
   4   0   8        4.41        6.66      1.03 o 
   5   0   8       98.88       96.34      3.34 o 
   6   0   8        8.76        8.07      1.07 o 
   7   0   8      113.08      104.68      3.43 o 
   8   0   8        0.11        1.81      1.11 o 
   9   0   8       71.81       66.95      3.89 o 
  10   0   8        5.33        8.47      1.67 o 
  -7   1   8        2.23        4.86      1.67 o 
  -6   1   8       55.15       62.79      4.45 o 
  -5   1   8       23.74       25.82      2.15 o 
  -4   1   8        1.00        0.52      0.41 o 
  -3   1   8        0.02        0.00      0.41 o 
  -2   1   8        9.45        8.37      0.73 o 
  -1   1   8       10.46       10.44      0.73 o 
   0   1   8       26.74       26.89      0.88 o 
   1   1   8       92.73      100.48      1.70 o 
   2   1   8       50.36       43.45      1.90 o 
   3   1   8      175.96      154.88      2.91 o 
   4   1   8       55.43       51.38      2.50 o 
   5   1   8       30.31       39.40      6.60 o 
   6   1   8        0.26        0.18      0.53 o 
   7   1   8        2.30        2.94      1.46 o 
   8   1   8       40.75       40.20      1.91 o 
   9   1   8       43.27       49.31      3.06 o 
  10   1   8       45.29       47.78      3.06 o 
  -7   2   8       13.79       11.11      2.36 o 
  -6   2   8       69.49       82.79      5.14 o 
  -5   2   8       35.58       38.42      2.31 o 
  -4   2   8       31.57       36.57      1.26 o 
  -3   2   8       15.32       14.80      0.94 o 
  -2   2   8      230.25      237.57      4.26 o 
  -1   2   8      121.76      127.30      2.12 o 
   0   2   8       11.77       15.80      0.71 o 
   1   2   8        0.23        0.23      0.29 o 
   2   2   8      878.64      884.44     10.49 o 
   3   2   8       32.22       37.94      3.55 o 
   4   2   8        0.02        0.00      0.42 o 
   5   2   8        0.40        0.21      0.59 o 
   6   2   8      317.14      294.33      7.21 o 
   7   2   8       14.64       11.45      1.17 o 
   8   2   8        7.79        7.18      0.93 o 
   9   2   8       68.85       69.59      3.61 o 
  10   2   8       38.48       35.28      2.50 o 
  11   2   8        0.07        0.14      0.97 o 
  -7   3   8       10.33        7.64      1.94 o 
  -6   3   8       27.33       25.84      3.06 o 
  -5   3   8        1.46        4.01      1.03 o 
  -4   3   8      120.06      115.19      2.48 o 
  -3   3   8       42.70       42.41      1.38 o 
  -2   3   8       60.27       56.55      1.62 o 
  -1   3   8        0.56        0.00      0.30 o 
   0   3   8       62.41       51.17      1.37 o 
   1   3   8      130.25      120.23      1.84 o 
   2   3   8       23.99       27.03      0.98 o 
   3   3   8       66.39       62.84      1.38 o 
   4   3   8      295.90      298.30     13.24 o 
   5   3   8      123.27      121.42      3.68 o 
   6   3   8       17.78       12.56      1.22 o 
   7   3   8       36.85       30.38      1.62 o 
   8   3   8       99.66       95.17      2.98 o 
   9   3   8       11.20       11.09      1.07 o 
  10   3   8        0.45        0.00      0.83 o 
  11   3   8        7.10       10.00      1.53 o 
  -7   4   8        7.98        5.28      1.81 o 
  -6   4   8        0.00        0.42      1.11 o 
  -5   4   8       50.43       50.45      2.55 o 
  -4   4   8        0.43        1.10      0.40 o 
  -3   4   8       24.05       29.53      1.21 o 
  -2   4   8      264.44      275.28      4.77 o 
  -1   4   8       91.24       93.82      1.80 o 
   0   4   8        3.99        4.53      0.56 o 
   1   4   8        8.52        9.04      0.65 o 
   2   4   8       54.77       58.22      1.39 o 
   3   4   8      741.15      688.46     10.13 o 
   4   4   8      188.03      182.99      3.26 o 
   5   4   8      173.89      175.77      4.76 o 
   6   4   8      329.27      321.74      7.65 o 
   7   4   8      864.93      834.59     17.69 o 
   8   4   8       15.37       19.45      1.36 o 
   9   4   8        3.76        2.78      0.73 o 
  10   4   8       77.61       89.18      4.17 o 
  11   4   8        1.13        2.72      1.18 o 
  -7   5   8       25.97       34.03      3.61 o 
  -6   5   8        6.48        6.39      1.81 o 
  -5   5   8       49.23       44.69      3.59 o 
  -4   5   8        1.08        0.78      0.58 o 
  -3   5   8        0.08        0.28      0.39 o 
  -2   5   8      154.41      142.86      2.94 o 
  -1   5   8      103.63      109.30      2.44 o 
   0   5   8       46.81       48.63      1.22 o 
   1   5   8      483.06      464.34      6.64 o 
   2   5   8       83.15       82.78      1.73 o 
   3   5   8      427.46      415.07      6.40 o 
   4   5   8      437.68      411.08      7.53 o 
   5   5   8       78.80       57.83      2.31 o 
   6   5   8        1.67        1.35      0.63 o 
   7   5   8       53.24       56.75      2.15 o 
   8   5   8       27.56       27.07      1.46 o 
   9   5   8      146.55      149.67      4.65 o 
  10   5   8      113.50      118.21      5.00 o 
  11   5   8       13.15       15.43      1.74 o 
  -7   6   8        3.20        4.45      1.67 o 
  -6   6   8        8.07        9.17      1.94 o 
  -5   6   8       51.64       59.67      2.80 o 
  -4   6   8       57.53       55.72      1.45 o 
  -3   6   8       11.50        9.69      0.98 o 
  -2   6   8       26.88       25.39      1.08 o 
  -1   6   8      181.19      174.48      2.61 o 
   0   6   8       57.31       62.78      1.33 o 
   1   6   8        5.93        6.12      0.54 o 
   2   6   8      326.31      327.19      5.86 o 
   3   6   8        7.21        5.38      0.57 o 
   4   6   8      127.66      113.68      2.78 o 
   5   6   8      835.02      771.96     16.68 o 
   6   6   8      106.59      102.71      3.28 o 
   7   6   8       18.40       21.61      1.46 o 
   8   6   8       11.71       13.12      1.17 o 
   9   6   8        7.70        7.08      1.39 o 
  10   6   8       44.34       35.98      2.64 o 
  11   6   8        0.66        0.36      0.52 o 
  -6   7   8        0.05        0.49      0.88 o 
  -5   7   8        5.17        4.83      0.99 o 
  -4   7   8       38.73       36.35      1.34 o 
  -3   7   8      161.02      155.49      4.45 o 
  -2   7   8       42.60       42.62      1.31 o 
  -1   7   8       80.05       86.65      2.15 o 
   0   7   8      288.34      268.04      3.64 o 
   1   7   8        3.83        5.82      0.59 o 
   2   7   8       51.30       46.81      1.29 o 
   3   7   8       14.74       13.39      0.76 o 
   4   7   8      125.46      108.51      2.91 o 
   5   7   8      196.07      194.23      6.62 o 
   6   7   8        6.92        6.57      0.96 o 
   7   7   8        0.01        0.00      0.59 o 
   8   7   8      112.69      105.67      2.77 o 
   9   7   8       53.45       60.01      5.00 o 
  10   7   8        0.15        0.00      1.04 o 
  -6   8   8       38.19       42.40      2.55 o 
  -5   8   8       21.90       20.71      2.07 o 
  -4   8   8       20.68       19.75      0.95 o 
  -3   8   8      314.75      315.94      5.00 o 
  -2   8   8        6.64        6.55      0.68 o 
  -1   8   8       34.57       32.08      1.22 o 
   0   8   8       38.70       31.86      1.31 o 
   1   8   8       76.76       70.91      2.05 o 
   2   8   8       81.04       86.33      2.24 o 
   3   8   8       14.51       13.35      0.78 o 
   4   8   8        2.09        2.27      0.64 o 
   5   8   8       10.17        7.27      0.90 o 
   6   8   8        7.14        6.54      1.44 o 
   7   8   8        3.22        2.18      0.63 o 
   8   8   8       19.04       19.11      1.67 o 
   9   8   8       17.79       20.34      1.67 o 
  10   8   8        0.36        0.50      0.60 o 
  -5   9   8       10.40       12.65      1.66 o 
  -4   9   8      106.84      117.10      2.71 o 
  -3   9   8       57.56       60.73      2.96 o 
  -2   9   8       35.66       37.66      1.71 o 
  -1   9   8       40.89       43.33      2.13 o 
   0   9   8        5.24        7.40      1.10 o 
   1   9   8        0.35        0.00      0.39 o 
   2   9   8      290.39      281.99      6.43 o 
   3   9   8        0.21        0.04      0.41 o 
   4   9   8       37.15       37.04      1.71 o 
   5   9   8        6.81        6.92      0.92 o 
   6   9   8       38.76       35.04      3.82 o 
   7   9   8       10.13       12.44      1.47 o 
   8   9   8        0.01        0.35      0.79 o 
   9   9   8        0.42        0.35      0.73 o 
  -4  10   8       38.51       43.49      1.69 o 
  -3  10   8        2.89        3.70      0.95 o 
  -2  10   8        1.47        1.23      0.82 o 
  -1  10   8       16.30       16.73      1.81 o 
   0  10   8      279.21      287.55      7.12 o 
   1  10   8       23.15       29.44      1.86 o 
   2  10   8       43.55       40.35      1.40 o 
   3  10   8      180.36      179.88      3.24 o 
   4  10   8       13.49       13.22      1.26 o 
   5  10   8        4.27        4.91      0.93 o 
   6  10   8       33.36       28.74      2.81 o 
   7  10   8       35.22       38.41      2.26 o 
   8  10   8        7.15        6.45      1.22 o 
   9  10   8        0.07        0.12      0.87 o 
  -3  11   8      123.20      139.42      4.24 o 
  -2  11   8       52.27       55.38      2.60 o 
  -1  11   8        6.71        5.79      1.20 o 
   0  11   8        0.23        0.53      0.90 o 
   1  11   8       60.22       56.38      2.55 o 
   2  11   8       53.92       57.75      2.16 o 
   3  11   8       93.96       98.32      3.25 o 
   4  11   8        9.37        9.56      1.35 o 
   5  11   8       45.79       45.22      2.65 o 
   6  11   8       16.04       13.41      1.72 o 
   7  11   8        2.85        3.75      1.18 o 
  -2  12   8       12.01       13.57      1.51 o 
  -1  12   8       34.65       32.86      2.10 o 
   0  12   8        6.15        8.94      1.42 o 
   1  12   8        0.89        2.05      0.93 o 
   2  12   8       44.25       44.80      2.31 o 
   3  12   8       31.35       41.29      2.00 o 
   4  12   8       21.99       20.74      2.15 o 
   5  12   8        0.08        0.00      0.93 o 
   6  12   8        4.89        4.69      1.32 o 
   0  -4   9        3.49        3.30      0.73 o 
   1  -4   9       42.64       44.23      2.21 o 
   2  -4   9        1.63        2.33      0.87 o 
   3  -4   9       19.80       21.46      1.64 o 
   4  -4   9       25.10       23.61      3.33 o 
  -2  -3   9        2.05        2.15      0.87 o 
  -1  -3   9        6.00        3.97      0.97 o 
   0  -3   9        0.72        1.00      0.61 o 
   1  -3   9      103.57      105.65      3.49 o 
   2  -3   9       13.90       16.28      1.46 o 
   3  -3   9       82.20       90.17      2.64 o 
   4  -3   9        3.83        2.42      1.03 o 
   5  -3   9        5.73        4.03      1.53 o 
   6  -3   9        0.06        0.83      1.39 o 
  -4  -2   9        2.65        2.69      1.04 o 
  -3  -2   9        6.69        7.41      1.03 o 
  -2  -2   9       83.54       83.87      3.00 o 
  -1  -2   9        0.72        0.32      0.77 o 
   0  -2   9       25.93       20.09      1.28 o 
   1  -2   9        0.00        0.26      0.73 o 
   2  -2   9       50.21       50.61      1.88 o 
   3  -2   9       64.65       61.19      2.11 o 
   4  -2   9       63.68       64.16      2.99 o 
   5  -2   9       27.72       23.49      2.01 o 
   6  -2   9        0.10        0.69      1.11 o 
   7  -2   9        0.07        0.00      1.11 o 
  -5  -1   9        0.77        1.25      1.25 o 
  -4  -1   9        3.11        0.94      0.55 o 
  -3  -1   9        0.01        0.68      1.46 o 
  -2  -1   9       53.96       47.07      2.36 o 
  -1  -1   9        7.37        5.43      0.97 o 
   0  -1   9       52.25       56.19      2.35 o 
   1  -1   9       70.47       63.35      2.00 o 
   2  -1   9       14.51       13.43      0.96 o 
   3  -1   9        3.95        2.66      0.76 o 
   4  -1   9      198.54      195.50      5.79 o 
   5  -1   9        1.91        4.54      1.74 o 
   6  -1   9       15.47       13.34      2.08 o 
   7  -1   9       16.77       18.47      2.50 o 
   8  -1   9        0.38        1.39      1.11 o 
  -5   0   9        1.88        2.64      1.67 o 
  -4   0   9        0.24        1.16      0.51 o 
  -3   0   9       15.96       18.42      1.09 o 
  -2   0   9       16.28       12.90      1.53 o 
  -1   0   9      122.24      118.72      3.52 o 
   0   0   9       83.66       89.45      2.99 o 
   1   0   9        7.55        6.36      0.65 o 
   2   0   9        0.30        0.08      0.42 o 
   3   0   9        0.63        1.30      0.49 o 
   4   0   9       67.94       69.64      2.90 o 
   5   0   9        8.10        9.59      1.28 o 
   6   0   9       34.60       36.47      2.06 o 
   7   0   9      197.95      192.80      8.06 o 
   8   0   9       20.72       20.00      2.50 o 
   9   0   9       30.28       27.23      2.92 o 
  -6   1   9        6.62        5.56      2.08 o 
  -5   1   9        1.41        1.25      1.39 o 
  -4   1   9        6.52        6.09      0.72 o 
  -3   1   9        0.06        0.00      0.47 o 
  -2   1   9       49.71       54.66      1.71 o 
  -1   1   9        0.29        0.31      0.57 o 
   0   1   9       12.57       13.16      2.08 o 
   1   1   9       74.81       83.05      2.10 o 
   2   1   9       54.94       51.79      1.39 o 
   3   1   9        1.15        0.28      0.46 o 
   4   1   9        4.25        2.64      0.88 o 
   5   1   9      102.42       84.86      3.19 o 
   6   1   9        8.02        7.78      1.13 o 
   7   1   9      117.35      119.06      3.93 o 
   8   1   9       21.48       20.14      2.36 o 
   9   1   9       21.34       16.95      2.22 o 
  10   1   9       23.79       21.53      2.50 o 
  -6   2   9      143.40      156.41      7.92 o 
  -5   2   9        1.44        1.80      0.97 o 
  -4   2   9      117.81      134.00      2.90 o 
  -3   2   9       46.25       43.35      1.84 o 
  -2   2   9        3.93        3.41      0.67 o 
  -1   2   9      149.59      140.40      3.71 o 
   0   2   9        1.52        1.02      0.50 o 
   1   2   9      172.65      184.88      3.75 o 
   2   2   9        1.57        1.08      0.68 o 
   3   2   9        2.49        2.03      0.46 o 
   4   2   9      497.20      496.96     11.62 o 
   5   2   9       38.53       34.99      1.91 o 
   6   2   9        7.90        5.21      0.98 o 
   7   2   9      221.56      221.15      6.95 o 
   8   2   9        0.14        0.14      0.97 o 
   9   2   9       19.08       14.17      1.94 o 
  10   2   9        0.00        0.56      0.97 o 
  -6   3   9        1.06        0.42      1.25 o 
  -5   3   9      124.14      128.64      4.72 o 
  -4   3   9       63.25       61.75      2.81 o 
  -3   3   9      112.26      109.51      2.83 o 
  -2   3   9      319.42      315.04      6.34 o 
  -1   3   9       96.99      103.77      2.43 o 
   0   3   9       39.70       40.48      1.15 o 
   1   3   9       66.50       61.44      1.75 o 
   2   3   9     1583.60     1579.84     22.39 o 
   3   3   9       14.03       16.12      0.82 o 
   4   3   9        8.08       11.19      1.32 o 
   5   3   9       50.55       47.64      2.25 o 
   6   3   9       33.10       50.45      2.25 o 
   7   3   9        0.36        0.00      0.53 o 
   8   3   9       55.25       47.50      4.72 o 
   9   3   9       24.46       21.25      2.36 o 
  10   3   9        5.45        4.58      1.39 o 
  -6   4   9       35.37       35.70      3.89 o 
  -5   4   9        7.20        8.15      1.36 o 
  -4   4   9        4.83        5.35      0.64 o 
  -3   4   9      498.52      505.30      8.10 o 
  -2   4   9       13.09       10.94      0.87 o 
  -1   4   9       19.16       19.68      1.12 o 
   0   4   9      188.01      186.14      3.22 o 
   1   4   9      369.46      351.31      5.84 o 
   2   4   9        0.13        0.37      0.48 o 
   3   4   9       10.11       10.74      0.81 o 
   4   4   9      341.36      319.82      7.99 o 
   5   4   9      618.24      607.19     13.64 o 
   6   4   9       10.52       10.80      1.22 o 
   7   4   9      143.51      154.33      8.47 o 
   8   4   9      368.73      349.42      8.33 o 
   9   4   9       32.11       33.62      2.64 o 
  10   4   9       37.71       50.42      3.19 o 
  -6   5   9        6.00        5.14      1.81 o 
  -5   5   9       18.08       21.49      2.00 o 
  -4   5   9       51.69       50.71      1.94 o 
  -3   5   9       37.78       41.52      1.48 o 
  -2   5   9       86.39       90.77      2.25 o 
  -1   5   9      149.41      144.80      3.79 o 
   0   5   9        1.38        1.26      0.42 o 
   1   5   9        0.12        0.08      0.41 o 
   2   5   9      102.15       91.27      2.13 o 
   3   5   9      661.68      652.20     10.10 o 
   4   5   9        0.04        0.83      0.69 o 
   5   5   9       15.54       18.96      1.56 o 
   6   5   9        3.53        2.37      0.77 o 
   7   5   9      693.42      680.45     20.49 o 
   8   5   9        9.39       14.39      1.32 o 
   9   5   9       89.66       78.48      4.17 o 
  10   5   9       30.20       23.75      2.50 o 
  -6   6   9        0.41        0.00      1.25 o 
  -5   6   9        0.18        0.00      0.77 o 
  -4   6   9       27.04       29.04      1.18 o 
  -3   6   9       63.44       66.04      2.90 o 
  -2   6   9        3.93        4.59      0.57 o 
  -1   6   9      149.48      144.73      3.05 o 
   0   6   9       19.34       25.33      1.84 o 
   1   6   9      250.86      240.47      6.40 o 
   2   6   9       39.65       32.47      1.58 o 
   3   6   9       87.81       80.66      1.92 o 
   4   6   9        1.87        1.46      0.69 o 
   5   6   9      188.58      173.50      4.95 o 
   7   6   9      229.44      210.33      7.43 o 
   8   6   9       22.52       25.56      2.64 o 
   9   6   9       62.43       60.42      3.61 o 
  10   6   9        3.19        2.92      1.25 o 
  -6   7   9        1.96        1.11      1.39 o 
  -5   7   9        2.48        4.72      1.67 o 
  -4   7   9       75.66       82.67      2.13 o 
  -3   7   9        4.52        4.29      0.65 o 
  -2   7   9        0.86        2.14      0.53 o 
  -1   7   9       27.29       27.30      1.43 o 
   0   7   9      121.98      117.34      3.02 o 
   1   7   9       28.23       27.83      2.02 o 
   2   7   9        6.96        5.70      0.66 o 
   3   7   9       64.03       65.32      1.72 o 
   4   7   9       51.32       46.05      2.71 o 
   5   7   9       13.39       13.37      1.53 o 
   6   7   9       28.71       23.15      1.76 o 
   7   7   9       86.01       96.05      3.34 o 
   8   7   9        1.14        1.81      1.11 o 
   9   7   9        1.05        0.83      1.11 o 
  10   7   9       26.72       24.84      1.72 o 
  -5   8   9       13.73       14.17      2.50 o 
  -4   8   9       51.22       49.55      1.60 o 
  -3   8   9        7.58        7.27      0.80 o 
  -2   8   9        3.36        1.68      0.77 o 
  -1   8   9       54.00       54.36      2.33 o 
   0   8   9        4.86        3.57      0.80 o 
   1   8   9        4.72        1.36      0.46 o 
   2   8   9      218.05      207.43      3.57 o 
   3   8   9       34.56       36.69      1.19 o 
   4   8   9        0.41        0.38      0.52 o 
   5   8   9        0.16        0.00      0.50 o 
   6   8   9        6.89        8.56      1.01 o 
   7   8   9        4.43        2.71      0.69 o 
   8   8   9       78.36       72.90      2.95 o 
   9   8   9        0.47        0.15      0.90 o 
  -4   9   9       62.88       71.23      2.22 o 
  -3   9   9      129.61      132.88     12.02 o 
  -2   9   9        3.28        3.25      0.90 o 
  -1   9   9       15.00       18.11      1.60 o 
   0   9   9       20.92       25.22      1.80 o 
   1   9   9        1.51        0.86      0.60 o 
   2   9   9       14.50       14.20      1.12 o 
   3   9   9        0.02        0.00      0.39 o 
   4   9   9       24.48       23.80      1.58 o 
   5   9   9      364.79      346.38      8.66 o 
   6   9   9        1.18        1.79      0.69 o 
   7   9   9       32.02       23.97      1.96 o 
   8   9   9      160.75      176.59     11.32 o 
   9   9   9        8.64       13.74      1.52 o 
  -4  10   9       28.86       37.22      1.84 o 
  -3  10   9        0.47        0.87      0.80 o 
  -2  10   9        2.53        2.77      0.95 o 
  -1  10   9       80.16       72.86      2.93 o 
   0  10   9       26.57       27.56      2.00 o 
   1  10   9        1.52        1.32      0.90 o 
   2  10   9      132.61      144.06      2.90 o 
   3  10   9       19.97       19.95      1.08 o 
   4  10   9        0.23        0.70      0.68 o 
   5  10   9        0.01        0.40      0.69 o 
   6  10   9        4.55        6.44      2.01 o 
   7  10   9        0.03        0.00      0.79 o 
   8  10   9        1.46        2.69      1.03 o 
  -2  11   9       47.25       55.86      5.28 o 
  -1  11   9       64.52       77.47      6.81 o 
   0  11   9       57.16       61.08      4.31 o 
   1  11   9        4.29        6.73      1.22 o 
   2  11   9       59.87       68.89      2.80 o 
   3  11   9       64.57       72.87      1.92 o 
   4  11   9       13.24       16.05      1.52 o 
   5  11   9        3.42        2.29      1.08 o 
   6  11   9       22.43       28.42      2.71 o 
   7  11   9       17.74       13.68      1.72 o 
   0  12   9        9.66        8.68      1.36 o 
   1  12   9      136.59      124.16      4.24 o 
   2  12   9      225.04      241.93      6.23 o 
   3  12   9       36.22       35.67      2.92 o 
   4  12   9       11.41       12.30      1.77 o 
   5  12   9        2.34        3.18      1.17 o 
  -1  -2  10        0.21        0.00      0.83 o 
   0  -2  10        0.02        0.00      0.67 o 
   1  -2  10       48.98       49.86      1.87 o 
   2  -2  10       21.50       20.70      1.62 o 
   3  -2  10       42.84       37.92      1.84 o 
   4  -2  10        2.48        3.19      1.67 o 
   5  -2  10       24.49       22.64      3.06 o 
  -3  -1  10       21.18       15.92      1.39 o 
  -2  -1  10        1.61        1.22      0.77 o 
  -1  -1  10       49.42       44.21      2.85 o 
   0  -1  10        0.03        0.00      0.73 o 
   1  -1  10        2.25        3.43      0.75 o 
   2  -1  10        6.95        6.25      0.85 o 
   3  -1  10       86.43       86.39      2.23 o 
   4  -1  10       28.16       32.60      3.47 o 
   5  -1  10        8.83       11.81      2.22 o 
   6  -1  10       71.12       84.18      5.14 o 
   7  -1  10       18.22       19.72      2.78 o 
  -4   0  10        1.01        1.64      0.63 o 
  -3   0  10       21.69       19.94      1.49 o 
  -2   0  10        4.35        1.98      0.80 o 
  -1   0  10        0.57        0.56      0.73 o 
   0   0  10        8.68        9.31      1.13 o 
   1   0  10       81.68       82.84      2.90 o 
   2   0  10       60.82       58.81      2.52 o 
   3   0  10        7.07        8.29      0.81 o 
   4   0  10       36.76       40.93      2.36 o 
   5   0  10       49.72       50.07      2.60 o 
   6   0  10       39.55       45.42      3.61 o 
   7   0  10        0.35        2.78      1.39 o 
   8   0  10        0.02        0.00      0.97 o 
  -4   1  10       38.72       37.70      1.71 o 
  -3   1  10        3.35        2.03      0.80 o 
  -2   1  10       61.00       64.98      3.54 o 
  -1   1  10        0.62        0.87      1.18 o 
   0   1  10       30.29       27.46      1.67 o 
   1   1  10      155.66      163.45      4.47 o 
   2   1  10        1.20        1.16      0.50 o 
   3   1  10       16.44       14.52      0.86 o 
   4   1  10        1.78        1.18      0.83 o 
   5   1  10        3.96        5.50      1.07 o 
   6   1  10        5.19        4.58      1.53 o 
   7   1  10      151.76      135.43      6.53 o 
   8   1  10       32.66       24.86      2.78 o 
   9   1  10        5.90        7.36      1.67 o 
  -5   2  10        0.49        3.33      1.67 o 
  -4   2  10        0.80        3.10      0.66 o 
  -3   2  10       25.77       22.38      1.49 o 
  -2   2  10       44.66       43.44      2.29 o 
  -1   2  10       57.55       59.13      2.39 o 
   0   2  10       52.91       49.84      2.15 o 
   1   2  10       59.30       62.33      2.07 o 
   2   2  10      177.71      181.01      5.85 o 
   3   2  10      103.28      109.03      2.19 o 
   4   2  10       63.43       63.59      2.85 o 
   5   2  10        7.78        8.83      1.28 o 
   6   2  10        2.09        1.55      0.83 o 
   7   2  10       17.99       15.42      2.22 o 
   8   2  10        0.92        1.11      1.11 o 
   9   2  10       40.04       33.75      2.92 o 
  -5   3  10        0.01        2.08      1.53 o 
  -4   3  10        5.99        5.24      0.68 o 
  -3   3  10      113.98      112.89      3.07 o 
  -2   3  10       10.22        8.33      1.10 o 
  -1   3  10       15.70       13.96      1.36 o 
   0   3  10      176.28      172.87      4.66 o 
   1   3  10        0.05        0.45      0.56 o 
   2   3  10      231.19      214.99      4.05 o 
   3   3  10      240.80      255.54      4.51 o 
   4   3  10       31.31       26.84      2.06 o 
   5   3  10       10.57        9.37      2.01 o 
   6   3  10        2.17        2.78      0.88 o 
   7   3  10        1.70        0.97      1.11 o 
   8   3  10        7.50        8.61      1.81 o 
   9   3  10        0.03        0.00      0.97 o 
  -5   4  10       13.29       17.92      2.92 o 
  -4   4  10       12.88       12.68      1.02 o 
  -3   4  10       48.32       46.08      1.81 o 
  -2   4  10        0.61        1.08      0.83 o 
  -1   4  10       85.01       88.15      3.61 o 
   0   4  10       12.15       10.98      1.17 o 
   1   4  10        5.90        4.92      0.67 o 
   2   4  10        8.98        8.67      0.78 o 
   3   4  10       42.92       41.82      2.00 o 
   4   4  10       16.84       15.44      1.66 o 
   5   4  10       56.12       70.66      4.03 o 
   6   4  10       65.62       57.32      2.99 o 
   7   4  10       29.58       31.61      1.86 o 
   8   4  10        6.15        6.67      1.53 o 
   9   4  10        0.01        0.83      1.11 o 
  10   4  10       17.20       22.50      2.64 o 
  -5   5  10        0.43        0.83      1.25 o 
  -4   5  10        2.95        2.83      0.61 o 
  -3   5  10       59.27       60.93      2.09 o 
  -2   5  10       58.11       59.30      2.37 o 
  -1   5  10       13.56       13.89      1.30 o 
   0   5  10       30.45       32.22      3.19 o 
   1   5  10      100.25       99.26      2.39 o 
   2   5  10       39.46       36.07      1.46 o 
   3   5  10       30.45       27.33      1.17 o 
   4   5  10      448.28      438.38     10.60 o 
   5   5  10      173.45      171.34      5.15 o 
   6   5  10      165.63      175.27      5.19 o 
   7   5  10      118.71       94.84      3.38 o 
   8   5  10        0.75        0.56      1.11 o 
   9   5  10       19.05       17.92      2.36 o 
  10   5  10        5.50       10.28      1.81 o 
  -5   6  10        6.56        9.31      2.22 o 
  -4   6  10        0.01        0.17      0.45 o 
  -3   6  10        1.52        2.01      0.67 o 
  -2   6  10        0.00        0.00      0.97 o 
  -1   6  10       67.24       61.28      2.43 o 
   0   6  10      102.42      105.08      3.28 o 
   1   6  10        1.33        1.11      0.50 o 
   2   6  10        2.01        2.05      0.53 o 
   3   6  10      121.23      122.62      3.21 o 
   4   6  10       80.13       89.72      3.39 o 
   5   6  10        1.43        1.32      1.04 o 
   6   6  10       10.23        7.60      1.81 o 
   7   6  10        7.96        6.25      1.53 o 
   8   6  10       31.71       30.42      3.06 o 
   9   6  10       49.63       56.81      3.75 o 
  -5   7  10       36.32       36.95      4.03 o 
  -4   7  10        6.47        9.13      0.85 o 
  -3   7  10       53.34       52.28      2.33 o 
  -2   7  10       55.73       53.79      2.37 o 
  -1   7  10       26.85       21.30      1.66 o 
   0   7  10        1.99        3.07      0.83 o 
   1   7  10       17.04       14.97      1.03 o 
   2   7  10        0.04        0.00      0.43 o 
   3   7  10       11.33       13.61      1.26 o 
   4   7  10       55.76       54.94      2.55 o 
   5   7  10       14.24       15.52      1.52 o 
   6   7  10       15.41       21.19      2.15 o 
   7   7  10       47.32       47.92      3.47 o 
   8   7  10       53.66       50.70      3.61 o 
   9   7  10       76.88       68.76      4.17 o 
  -4   8  10        1.92        3.32      1.11 o 
  -3   8  10       56.21       55.70      2.40 o 
  -2   8  10        0.05        0.00      0.69 o 
  -1   8  10       11.66        9.58      1.27 o 
   0   8  10      141.94      136.82      5.56 o 
   1   8  10       11.99       12.84      1.27 o 
   2   8  10       40.45       41.17      1.37 o 
   3   8  10      169.34      166.60      3.01 o 
   4   8  10       17.85       16.14      1.33 o 
   5   8  10        4.13        2.57      0.75 o 
   6   8  10       60.01       63.24      4.17 o 
   7   8  10        0.37        0.28      0.79 o 
   8   8  10       19.59       22.17      1.87 o 
   9   8  10       32.68       34.37      2.15 o 
  -3   9  10       10.13       17.68      1.57 o 
  -2   9  10       42.15       42.65      2.17 o 
  -1   9  10       32.94       39.94      4.72 o 
   0   9  10       14.51        9.19      1.27 o 
   1   9  10       11.34        8.67      1.20 o 
   2   9  10        0.03        0.00      0.47 o 
   3   9  10       99.42       97.03      2.14 o 
   4   9  10       91.39       90.25      2.94 o 
   5   9  10       25.05       22.89      1.63 o 
   6   9  10      160.27      159.38      7.99 o 
   7   9  10       68.49       70.20      3.09 o 
   8   9  10        0.77        2.22      0.93 o 
  -2  10  10        0.72        0.86      0.90 o 
  -1  10  10       47.25       49.60      2.43 o 
   0  10  10      148.39      149.74      6.67 o 
   1  10  10      159.80      161.00      4.71 o 
   2  10  10        2.18        3.15      0.97 o 
   3  10  10        1.53        0.87      0.53 o 
   4  10  10       29.04       25.79      1.79 o 
   5  10  10       24.09       31.66      2.40 o 
   6  10  10        2.09        2.08      0.98 o 
   7  10  10        0.01        0.51      1.04 o 
  -1  11  10       13.60       17.00      2.57 o 
   0  11  10       28.95       25.62      2.03 o 
   1  11  10       20.15       17.83      3.82 o 
   2  11  10      113.98      110.98      3.68 o 
   3  11  10      100.67       98.83      2.78 o 
   4  11  10       22.41       24.19      2.85 o 
   5  11  10       41.55       45.14      2.70 o 
   6  11  10       15.97       18.40      2.01 o 
   1  12  10      107.22      101.48      3.68 o 
   2  12  10        9.14        7.84      1.32 o 
   3  12  10        7.74        8.90      1.22 o 
   4  12  10        0.81        1.94      1.67 o 
   1  -1  11        0.53        0.00      0.97 o 
   2  -1  11        8.76        9.97      1.04 o 
   3  -1  11       26.85       28.67      2.78 o 
   4  -1  11       19.40       22.23      3.06 o 
  -1   0  11        2.20        2.11      0.83 o 
   0   0  11        0.96        2.22      0.87 o 
   1   0  11        3.21        3.19      0.98 o 
   2   0  11       63.93       64.65      2.14 o 
   3   0  11       41.02       46.70      1.56 o 
   4   0  11       19.20       16.81      2.64 o 
   5   0  11        2.65        2.78      1.53 o 
   6   0  11        2.24        1.67      1.39 o 
  -2   1  11        0.07        0.00      0.67 o 
  -1   1  11        6.65        4.50      1.11 o 
   0   1  11       19.32       12.15      1.60 o 
   1   1  11       36.58       37.52      1.96 o 
   2   1  11       61.46       64.23      4.10 o 
   3   1  11       45.09       46.99      1.43 o 
   4   1  11        1.01        0.52      0.83 o 
   5   1  11        0.02        0.28      1.25 o 
   6   1  11        1.21        0.00      1.11 o 
   7   1  11        0.16        1.39      1.25 o 
  -3   2  11        8.75        9.99      1.20 o 
  -2   2  11        1.54        1.51      0.80 o 
  -1   2  11        0.43        0.57      0.77 o 
   0   2  11        8.38        5.99      1.07 o 
   1   2  11       13.85       12.77      1.32 o 
   2   2  11        1.81        0.59      0.63 o 
   3   2  11       27.36       25.76      1.12 o 
   4   2  11        0.00        0.00      0.73 o 
   5   2  11       10.05       10.14      1.47 o 
   6   2  11        0.28        0.00      1.11 o 
   7   2  11        1.59        1.39      1.39 o 
   8   2  11        6.51        4.86      1.67 o 
  -3   3  11        0.11        0.25      0.69 o 
  -2   3  11       49.43       45.46      2.43 o 
  -1   3  11        4.26        1.88      0.83 o 
   0   3  11       11.37       12.37      1.32 o 
   1   3  11        2.59        2.03      0.77 o 
   2   3  11        2.62        3.19      0.67 o 
   3   3  11       28.95       32.32      1.37 o 
   4   3  11        0.00        0.49      0.79 o 
   5   3  11        1.02        1.88      0.88 o 
   6   3  11       26.25       33.89      3.47 o 
   7   3  11       27.93       23.20      2.92 o 
   8   3  11       11.14       12.22      2.22 o 
  -4   4  11        2.11        0.23      0.71 o 
  -3   4  11        2.91        2.75      0.80 o 
  -2   4  11        2.47        3.86      1.00 o 
  -1   4  11        0.25        0.12      0.90 o 
   0   4  11        0.18        0.00      0.76 o 
   1   4  11       12.90        9.41      1.74 o 
   2   4  11        0.24        0.22      0.51 o 
   3   4  11       58.06       57.36      1.73 o 
   4   4  11        9.59       13.09      1.56 o 
   5   4  11        5.50        8.82      1.88 o 
   6   4  11       70.57       66.95      4.31 o 
   7   4  11       77.92       88.76      5.14 o 
   8   4  11       22.22       25.00      2.92 o 
  -4   5  11       15.64       14.84      2.64 o 
  -3   5  11        1.01        2.12      0.80 o 
  -2   5  11       91.83       78.08      2.87 o 
  -1   5  11       31.32       31.81      1.87 o 
   0   5  11       81.83       97.77      3.75 o 
   1   5  11        4.24        2.74      0.97 o 
   2   5  11        3.12        3.40      0.66 o 
   3   5  11       35.75       41.24      1.60 o 
   4   5  11        1.95        1.33      0.83 o 
   5   5  11       10.65       13.40      1.52 o 
   6   5  11       13.19       15.28      2.36 o 
   7   5  11       57.71       54.31      3.89 o 
   8   5  11       14.40       17.78      2.50 o 
   9   5  11        0.55        1.67      1.25 o 
  -3   6  11        2.13        3.31      0.92 o 
  -2   6  11        0.60        0.24      0.83 o 
  -1   6  11        6.99        9.42      1.27 o 
   0   6  11       73.59       70.96      2.73 o 
   1   6  11      105.74      119.56      3.67 o 
   2   6  11        2.77        2.75      0.64 o 
   3   6  11       53.95       57.11      1.73 o 
   4   6  11        1.26        0.30      0.77 o 
   5   6  11       46.01       47.35      3.13 o 
   6   6  11       10.53        7.78      1.94 o 
   7   6  11        8.14        5.42      1.81 o 
   8   6  11       24.16       30.70      3.19 o 
   9   6  11       45.42       39.45      3.19 o 
  -3   7  11        6.52        9.16      1.67 o 
  -2   7  11        4.07        5.14      1.00 o 
  -1   7  11        1.70        2.99      0.90 o 
   0   7  11       70.95       70.46      2.79 o 
   1   7  11       17.49       15.90      1.46 o 
   2   7  11       28.30       28.95      1.39 o 
   3   7  11       50.47       49.05      1.60 o 
   4   7  11       34.06       30.23      2.29 o 
   5   7  11       86.05       85.67      3.43 o 
   6   7  11       37.14       41.12      3.33 o 
   7   7  11      186.59      182.52      8.20 o 
   8   7  11       36.23       43.48      3.47 o 
  -3   8  11        1.34        1.43      0.84 o 
  -2   8  11       14.92       10.88      1.33 o 
  -1   8  11       74.27       63.53      2.73 o 
   0   8  11       93.46       99.46      4.72 o 
   1   8  11        6.27        8.61      1.17 o 
   2   8  11       68.69       67.73      3.59 o 
   3   8  11        0.13        0.30      0.49 o 
   4   8  11       14.06       17.22      1.76 o 
   5   8  11       10.99        9.68      1.42 o 
   6   8  11       12.77       14.59      2.50 o 
   7   8  11        7.70        9.31      2.08 o 
   8   8  11       23.76       17.64      2.64 o 
  -2   9  11       21.72       20.83      1.80 o 
  -1   9  11        0.12        0.97      0.87 o 
   0   9  11        0.34        0.00      1.25 o 
   1   9  11       11.83        7.75      1.27 o 
   2   9  11      164.43      163.36      4.62 o 
   3   9  11       25.13       34.66      1.33 o 
   4   9  11        0.02        0.27      0.63 o 
   5   9  11       58.39       58.78      2.99 o 
   6   9  11        9.25       11.90      1.56 o 
   7   9  11        8.16        8.51      2.71 o 
  -1  10  11       97.66      103.62      5.00 o 
   0  10  11       25.58       26.54      2.06 o 
   1  10  11        0.15        0.08      0.82 o 
   2  10  11       60.32       64.36      2.70 o 
   3  10  11        0.27        0.00      0.63 o 
   4  10  11       10.74        9.44      1.52 o 
   5  10  11        4.34        4.70      1.60 o 
   6  10  11       27.55       34.10      2.60 o 
   1  11  11       65.42       72.23      3.04 o 
   2  11  11        1.05        1.13      0.97 o 
   3  11  11       66.89       74.84      2.73 o 
   4  11  11       61.19       70.30      3.54 o 
   5  11  11       15.04       19.82      2.16 o 
   1   1  12       42.39       39.93      2.15 o 
   2   1  12       18.47       19.30      1.62 o 
   3   1  12        3.91        4.35      0.90 o 
   4   1  12        0.06        0.00      1.25 o 
   0   2  12       41.20       45.74      2.71 o 
   1   2  12       15.06       15.31      1.74 o 
   2   2  12       16.36       15.70      2.08 o 
   3   2  12        1.78        1.67      0.77 o 
   4   2  12        0.94        1.67      1.39 o 
   5   2  12        2.42        3.89      1.67 o 
  -1   3  12        0.50        1.11      0.87 o 
   0   3  12        0.17        0.99      0.77 o 
   1   3  12       22.43       22.07      1.72 o 
   2   3  12        9.20        8.13      1.67 o 
   3   3  12        1.13        2.75      0.73 o 
   4   3  12        0.33        0.83      1.25 o 
   5   3  12        7.37       10.00      2.22 o 
   6   3  12       13.04       16.95      2.64 o 
  -1   4  12        5.43        4.50      1.00 o 
   0   4  12       11.82       14.05      1.46 o 
   1   4  12       30.66       35.43      1.96 o 
   2   4  12        0.03        0.24      0.73 o 
   3   4  12       21.31       16.21      1.10 o 
   4   4  12       34.89       35.60      5.35 o 
   5   4  12        3.26        3.19      1.53 o 
   6   4  12       63.46       66.54      4.58 o 
   7   4  12        0.47        0.28      1.25 o 
  -2   5  12        0.54        0.72      0.77 o 
  -1   5  12       17.29       15.34      1.54 o 
   0   5  12        1.87        4.62      1.07 o 
   1   5  12       12.44       13.68      1.36 o 
   2   5  12        0.06        0.00      0.67 o 
   3   5  12       82.71       81.58      3.37 o 
   4   5  12       15.62       17.55      1.87 o 
   5   5  12       59.52       58.34      4.31 o 
   6   5  12      110.69      120.71      6.53 o 
   7   5  12        0.26        0.00      1.11 o 
  -2   6  12       42.89       39.71      2.20 o 
  -1   6  12      134.86      135.33      4.21 o 
   0   6  12       20.62       23.13      1.80 o 
   1   6  12        0.34        0.11      0.73 o 
   2   6  12        0.02        0.06      0.76 o 
   3   6  12        0.89        2.17      0.61 o 
   4   6  12       15.19       18.11      1.87 o 
   5   6  12        5.92        8.06      1.94 o 
   6   6  12        3.17        5.14      1.67 o 
   7   6  12       33.62       26.67      3.19 o 
  -1   7  12        0.00        1.08      0.87 o 
   0   7  12       50.70       43.69      2.25 o 
   1   7  12       18.71       19.44      1.62 o 
   2   7  12        3.78        5.51      1.08 o 
   3   7  12        6.35        5.38      0.75 o 
   4   7  12       50.04       49.56      2.75 o 
   5   7  12        9.18       10.97      2.22 o 
   6   7  12        2.01        3.06      1.53 o 
   7   7  12        5.71        4.45      1.67 o 
  -1   8  12        6.61        6.53      1.20 o 
   0   8  12       19.28       16.53      1.66 o 
   1   8  12       52.66       59.21      4.31 o 
   2   8  12        3.40        4.34      1.07 o 
   3   8  12       34.10       37.62      1.68 o 
   4   8  12       28.14       22.64      3.19 o 
   5   8  12        0.20        1.67      1.39 o 
   6   8  12        0.80        1.53      1.39 o 
   7   8  12       35.64       32.92      3.61 o 
   0   9  12       15.20       13.48      1.56 o 
   1   9  12       32.50       40.13      2.21 o 
   2   9  12       14.07       18.14      1.62 o 
   3   9  12       12.47       17.32      1.46 o 
   4   9  12       81.64       91.59      6.53 o 
   5   9  12        3.97        4.71      1.22 o 
   6   9  12        0.67        2.07      1.03 o 
   2  10  12        1.34        2.03      0.93 o 
   3  10  12        0.02        0.07      0.77 o 
   4  10  12        1.75        5.00      1.81 o 
   2   5  13        0.64        1.67      0.88 o 
   3   5  13        5.66        4.78      0.97 o 
   4   5  13       58.72       55.42      4.45 o 
   2   6  13        5.70        7.93      1.22 o 
   3   6  13        8.66       11.00      2.85 o 
   4   6  13        5.00        4.31      1.94 o 
   2   7  13       26.23       30.44      1.96 o 
   3   7  13       80.43       87.61      2.93 o 
   4   7  13        0.66        0.56      1.53 o 
                                                 
